# Supplementary material for: 2-(3-Oxo-1,3-dihydro­isobenzofuran-1-yl)­phthalazin-1(2H)-one
Source: Acta Crystallogr Sect E Struct Rep Online. 2009 Apr 8;65(Pt 5):o974. doi: 10.1107/S1600536809011970 (PMC2977671; doi:10.1107/S1600536809011970)
Supplement: Supplementary file 2 [file e-65-0o974-Isup2.hkl]

# 
# h,k,l, Fc-squared, Fo-squared, sigma(Fo-squared) and status flag 
# 
data_I
_shelx_title ' S in P-1' 
_shelx_refln_list_code          4 
_shelx_F_calc_maximum      107.13 
_exptl_crystal_F_000       288.00 
_reflns_d_resolution_high  0.8349 
 
loop_ 
 _symmetry_equiv_pos_as_xyz 
 'x, y, z' 
 '-x, -y, -z' 
 
_cell_length_a     7.2356 
_cell_length_b     8.0369 
_cell_length_c    11.1686 
_cell_angle_alpha  80.047 
_cell_angle_beta   86.093 
_cell_angle_gamma  88.655 
 
_shelx_F_squared_multiplier     1.000 
 
loop_ 
 _refln_index_h 
 _refln_index_k 
 _refln_index_l 
 _refln_F_squared_calc 
 _refln_F_squared_meas 
 _refln_F_squared_sigma 
 _refln_observed_status 
   1   0   0       36.57       42.74      0.96 o 
   2   0   0     2138.99     2265.93     31.97 o 
   3   0   0     1630.60     1832.75     18.74 o 
   4   0   0       84.80       90.46      1.75 o 
   5   0   0       11.37       20.29      2.53 o 
   6   0   0       24.80       20.27      1.89 o 
   7   0   0        9.75       10.53      2.01 o 
   8   0   0        0.15       -0.16      0.83 o 
  -8   1   0        3.06        1.56      0.95 o 
  -7   1   0        2.81        2.92      0.93 o 
  -6   1   0        6.29        8.96      1.05 o 
  -5   1   0       13.45       14.78      1.22 o 
  -4   1   0       13.24       20.01      0.94 o 
  -3   1   0       12.95       13.43      0.56 o 
  -2   1   0       71.94       70.95      2.29 o 
  -1   1   0       72.87       61.51      1.84 o 
   0   1   0     1692.84     1594.28     32.79 o 
   1   1   0     2194.99     2026.93     49.98 o 
   2   1   0      445.10      466.24      6.11 o 
   3   1   0        0.04        0.09      0.30 o 
   4   1   0      595.30      690.34      9.39 o 
   5   1   0       13.57       12.54      1.33 o 
   6   1   0        0.05       -0.16      0.53 o 
   7   1   0       41.31       35.68      1.89 o 
   8   1   0        0.83        0.30      0.86 o 
  -8   2   0        7.81        9.16      1.47 o 
  -7   2   0       10.88       11.09      1.31 o 
  -6   2   0        0.37        0.21      0.86 o 
  -5   2   0       12.96       13.31      1.27 o 
  -4   2   0        4.22        5.05      0.88 o 
  -3   2   0      141.71      135.60      3.17 o 
  -2   2   0      156.65      148.76      2.65 o 
  -1   2   0      279.45      274.07      4.69 o 
   0   2   0      333.99      323.88      4.31 o 
   1   2   0       19.57       22.42      1.97 o 
   2   2   0      278.46      278.81      4.15 o 
   3   2   0       29.40       29.31      1.13 o 
   4   2   0       65.97       67.77      1.91 o 
   5   2   0       15.08       13.29      1.76 o 
   6   2   0        9.72        8.07      1.32 o 
   7   2   0       36.46       35.16      3.59 o 
   8   2   0        0.89       -0.60      0.74 o 
  -8   3   0        1.14        1.86      0.92 o 
  -7   3   0        4.11        3.55      0.87 o 
  -6   3   0       24.62       22.52      1.43 o 
  -5   3   0       39.52       42.00      1.83 o 
  -4   3   0       10.09       11.52      1.03 o 
  -3   3   0       50.09       52.38      2.63 o 
  -2   3   0      105.85      101.13      1.93 o 
  -1   3   0        8.21        7.46      0.51 o 
   0   3   0      227.66      203.49      3.26 o 
   1   3   0       22.88       24.96      0.87 o 
   2   3   0       22.84       22.26      1.13 o 
   3   3   0      303.95      314.80      5.04 o 
   4   3   0        7.69        6.90      0.84 o 
   5   3   0       14.79       17.92      1.84 o 
   6   3   0        0.80        0.61      0.67 o 
   7   3   0       28.49       26.55      1.79 o 
   8   3   0        6.34        2.69      1.03 o 
  -7   4   0        0.05        0.51      1.02 o 
  -6   4   0      187.92      181.65      3.46 o 
  -5   4   0       14.91       13.69      1.16 o 
  -4   4   0       33.92       36.52      1.50 o 
  -3   4   0        1.95        1.08      0.54 o 
  -2   4   0       20.05       23.66      1.06 o 
  -1   4   0        0.06        0.25      0.35 o 
   0   4   0       44.55       42.02      1.23 o 
   1   4   0       64.10       57.50      1.71 o 
   2   4   0       40.17       39.47      1.48 o 
   3   4   0      102.89      107.24      2.83 o 
   4   4   0        0.22        0.38      0.75 o 
   5   4   0        5.63        7.02      1.04 o 
   6   4   0        0.00       -0.05      1.13 o 
   7   4   0        0.35       -0.55      0.78 o 
  -7   5   0        0.00        1.18      0.81 o 
  -6   5   0       31.13       30.95      1.63 o 
  -5   5   0       51.25       51.94      1.84 o 
  -4   5   0       21.00       22.65      1.34 o 
  -3   5   0       86.75       86.37      2.19 o 
  -2   5   0       21.83       18.90      1.12 o 
  -1   5   0        9.17        8.86      0.92 o 
   0   5   0       24.15       24.69      2.03 o 
   1   5   0      577.63      587.12      7.58 o 
   2   5   0      182.82      192.17      3.86 o 
   3   5   0        0.00        0.07      0.78 o 
   4   5   0       97.24      100.25      2.85 o 
   5   5   0       46.10       44.79      3.46 o 
   6   5   0        0.32       -1.02      0.72 o 
   7   5   0        1.33        0.70      1.30 o 
  -6   6   0       24.16       25.10      2.23 o 
  -5   6   0       13.56       14.24      1.27 o 
  -4   6   0        8.16        6.93      0.93 o 
  -3   6   0       89.10       88.05      2.22 o 
  -2   6   0        8.69        9.64      1.07 o 
  -1   6   0      124.25      117.74      3.21 o 
   0   6   0       20.60       18.02      1.41 o 
   1   6   0      147.10      151.66      3.55 o 
   2   6   0      174.32      181.18      4.76 o 
   3   6   0       34.48       34.89      1.84 o 
   4   6   0       22.91       26.46      1.77 o 
   5   6   0      153.21      159.20      4.15 o 
   6   6   0        9.57        9.97      1.38 o 
  -5   7   0        1.85        2.77      0.91 o 
  -4   7   0       37.50       38.62      1.81 o 
  -3   7   0       12.00       10.76      1.26 o 
  -2   7   0       31.94       35.66      1.78 o 
  -1   7   0       54.99       57.37      2.44 o 
   0   7   0       64.83       65.78      3.03 o 
   1   7   0       95.72       94.45      3.72 o 
   2   7   0       25.77       23.76      2.16 o 
   3   7   0       20.96       19.67      1.70 o 
   4   7   0        0.58        1.88      0.93 o 
   5   7   0        0.91        1.27      0.96 o 
  -4   8   0        0.00        0.63      0.93 o 
  -3   8   0        0.04        0.89      1.16 o 
  -2   8   0        1.67        4.16      1.24 o 
  -1   8   0        0.55       -0.30      0.94 o 
   0   8   0        0.33        0.86      1.19 o 
   1   8   0        1.91       -0.89      2.06 o 
   2   8   0        0.03        1.02      1.28 o 
   3   8   0        0.14        0.41      1.77 o 
   4   8   0        0.32        0.02      1.11 o 
  -2   9   0        0.25       -0.34      1.17 o 
  -1   9   0        1.03        0.22      1.80 o 
   0   9   0        0.37        0.47      1.80 o 
   1   9   0        0.00       -0.21      1.73 o 
   2   9   0        0.22       -1.46      1.81 o 
  -2  -9   1        2.30        2.82      2.14 o 
  -1  -9   1        0.67        1.05      1.91 o 
   0  -9   1        5.84        4.70      1.71 o 
   1  -9   1       19.52       25.56      3.81 o 
   2  -9   1        0.23       -0.24      1.44 o 
  -4  -8   1        3.21        3.04      1.52 o 
  -3  -8   1        1.92        1.85      1.44 o 
  -2  -8   1        0.12        0.93      1.28 o 
  -1  -8   1        0.99        1.96      1.33 o 
   0  -8   1        0.02       -0.75      1.12 o 
   1  -8   1       15.05       16.21      2.05 o 
   2  -8   1        0.21        0.73      1.04 o 
   3  -8   1        1.47        3.22      1.22 o 
   4  -8   1        6.09        5.72      3.32 o 
  -5  -7   1        0.29        1.42      1.02 o 
  -4  -7   1        0.64        0.77      0.89 o 
  -3  -7   1       30.08       32.44      2.05 o 
  -2  -7   1       23.27       24.86      2.53 o 
  -1  -7   1       70.56       66.88      5.68 o 
   0  -7   1       35.86       29.03      2.45 o 
   1  -7   1       48.20       48.06      3.01 o 
   2  -7   1       39.93       45.64      2.86 o 
   3  -7   1       25.06       27.03      1.89 o 
   4  -7   1       21.33       21.08      1.75 o 
   5  -7   1        7.48        7.78      1.11 o 
  -6  -6   1        1.64        1.07      1.47 o 
  -5  -6   1       32.92       34.22      2.98 o 
  -4  -6   1        8.35        9.00      1.25 o 
  -3  -6   1       40.76       45.57      4.21 o 
  -2  -6   1        3.64        4.35      1.00 o 
  -1  -6   1       12.82       12.19      3.00 o 
   0  -6   1       71.07       71.48      2.94 o 
   1  -6   1        4.96        3.06      0.79 o 
   2  -6   1        0.00       -0.77      0.64 o 
   3  -6   1       29.89       30.49      1.56 o 
   4  -6   1        0.10       -0.77      0.52 o 
   5  -6   1       27.60       32.92      1.77 o 
   6  -6   1        0.19       -0.10      0.75 o 
  -7  -5   1        0.72        0.45      0.97 o 
  -6  -5   1       19.59       20.61      1.78 o 
  -5  -5   1       98.30       99.34      4.10 o 
  -4  -5   1       48.90       49.27      3.78 o 
  -3  -5   1       16.09       14.60      1.33 o 
  -2  -5   1        3.29        1.27      0.91 o 
  -1  -5   1       56.24       61.33      1.73 o 
   0  -5   1       99.34       97.58      2.36 o 
   1  -5   1      275.14      275.04      4.85 o 
   2  -5   1       74.59       71.77      1.94 o 
   3  -5   1       95.66       96.85      2.37 o 
   4  -5   1       33.63       32.48      1.52 o 
   5  -5   1       88.80       83.05      2.42 o 
   6  -5   1       23.45       22.11      1.57 o 
   7  -5   1        6.17        6.66      1.05 o 
  -7  -4   1        2.78        2.77      0.99 o 
  -6  -4   1       14.23       16.30      1.56 o 
  -5  -4   1      133.89      144.42      3.62 o 
  -4  -4   1      121.95      126.59      3.16 o 
  -3  -4   1       16.79       19.48      1.83 o 
  -2  -4   1       73.48       76.02      1.80 o 
  -1  -4   1      619.05      634.37      7.54 o 
   0  -4   1      143.60      144.88      2.62 o 
   1  -4   1      121.53      129.13      2.35 o 
   2  -4   1       31.75       32.28      1.22 o 
   3  -4   1       47.35       49.77      1.55 o 
   4  -4   1       15.52       17.46      1.11 o 
   5  -4   1      118.93      116.28      2.75 o 
   6  -4   1       69.74       65.80      2.39 o 
   7  -4   1       47.70       43.39      2.31 o 
  -8  -3   1        0.10        0.44      1.56 o 
  -7  -3   1        0.83        1.23      0.85 o 
  -6  -3   1       22.49       21.61      1.58 o 
  -5  -3   1       84.03       76.91      2.43 o 
  -4  -3   1       39.27       39.59      2.11 o 
  -3  -3   1       35.64       42.74      2.62 o 
  -2  -3   1       78.20       82.10      2.01 o 
  -1  -3   1       29.76       27.06      1.35 o 
   0  -3   1      229.98      207.85      2.91 o 
   1  -3   1      397.27      389.44      4.89 o 
   2  -3   1      354.49      350.43      4.59 o 
   3  -3   1       57.85       62.17      2.10 o 
   4  -3   1        6.94        7.07      0.85 o 
   5  -3   1      167.46      165.40      3.66 o 
   6  -3   1       40.14       40.34      2.79 o 
   7  -3   1        0.43        2.12      0.77 o 
   8  -3   1        8.39        9.93      1.60 o 
  -8  -2   1        1.81       -0.01      0.85 o 
  -7  -2   1        0.23        0.65      0.78 o 
  -6  -2   1        1.13        0.68      0.66 o 
  -5  -2   1      129.54      139.45      3.27 o 
  -4  -2   1       11.78        9.90      0.91 o 
  -3  -2   1      300.76      308.29      4.87 o 
  -2  -2   1      288.37      280.12      4.28 o 
  -1  -2   1        1.03        2.80      0.92 o 
   0  -2   1      250.41      209.69      3.71 o 
   1  -2   1      388.57      369.89      4.42 o 
   2  -2   1       10.29       10.37      0.62 o 
   3  -2   1       28.72       28.16      0.93 o 
   4  -2   1      186.62      184.31      2.89 o 
   5  -2   1       51.52       50.90      2.04 o 
   6  -2   1       30.13       26.94      4.35 o 
   7  -2   1        2.13        2.64      0.98 o 
   8  -2   1       15.27       13.63      1.91 o 
  -8  -1   1        2.78        2.19      0.95 o 
  -7  -1   1       64.96       61.05      2.46 o 
  -6  -1   1       18.82       22.27      2.00 o 
  -5  -1   1       25.59       30.15      1.73 o 
  -4  -1   1        8.28       12.02      0.94 o 
  -3  -1   1       59.49       60.70      2.27 o 
  -2  -1   1        2.16        1.32      0.39 o 
  -1  -1   1      226.26      213.13      3.66 o 
   0  -1   1     1120.79      956.44     18.84 o 
   1  -1   1      541.12      479.98      9.76 o 
   2  -1   1     2177.60     2249.71     22.69 o 
   3  -1   1      282.69      305.93      3.80 o 
   4  -1   1       30.82       35.54      0.99 o 
   5  -1   1       20.41       21.56      1.70 o 
   6  -1   1        5.06        4.26      0.89 o 
   7  -1   1        9.80       10.17      1.26 o 
   8  -1   1        6.90        5.36      1.99 o 
  -8   0   1       22.29       14.75      1.75 o 
  -7   0   1        7.25        3.95      2.36 o 
  -6   0   1       76.89       70.98      3.32 o 
  -5   0   1       24.65       31.83      1.33 o 
  -4   0   1       52.89       61.85      1.37 o 
  -3   0   1      181.50      185.21      4.00 o 
  -2   0   1     1187.74     1214.10     14.72 o 
  -1   0   1     1256.07     1261.67     26.35 o 
   1   0   1      271.55      298.97      6.84 o 
   2   0   1    10122.09    10050.69    152.24 o 
   3   0   1        1.22        0.80      0.26 o 
   4   0   1      903.74      948.26     10.23 o 
   5   0   1       84.64       91.75      1.87 o 
   6   0   1        0.01        0.01      0.48 o 
   7   0   1       23.93       25.25      1.56 o 
   8   0   1        0.39        0.37      0.82 o 
  -8   1   1       18.47       18.87      3.60 o 
  -7   1   1       88.97       86.64      7.57 o 
  -6   1   1        9.03        8.80      2.79 o 
  -5   1   1        3.23        3.64      0.74 o 
  -4   1   1      807.61      916.93     10.42 o 
  -3   1   1       73.70       65.90      2.66 o 
  -2   1   1      205.08      186.45      6.48 o 
  -1   1   1     3515.25     3139.64     60.13 o 
   0   1   1      105.70       81.31      2.29 o 
   1   1   1     3669.88     3532.62     41.95 o 
   2   1   1      942.47      937.02     10.97 o 
   3   1   1        0.31        0.39      0.28 o 
   4   1   1      905.55     1062.98     13.54 o 
   5   1   1        9.06        8.78      0.90 o 
   6   1   1        4.89        6.39      0.86 o 
   7   1   1       97.25       97.11      3.88 o 
   8   1   1        0.47        1.50      0.78 o 
  -8   2   1       12.27       12.07      1.75 o 
  -7   2   1       55.80       54.41      3.56 o 
  -6   2   1        5.14        5.57      1.02 o 
  -5   2   1        0.70        0.16      0.58 o 
  -4   2   1        6.84        6.63      0.84 o 
  -3   2   1       22.21       18.78      1.58 o 
  -2   2   1      203.96      176.44      3.63 o 
  -1   2   1      946.80      901.73     13.44 o 
   0   2   1     4057.35     3959.20     55.34 o 
   1   2   1       33.64       33.86      1.15 o 
   2   2   1      533.34      530.83     10.58 o 
   3   2   1      223.62      247.12      3.28 o 
   4   2   1        7.50        6.53      0.57 o 
   5   2   1        0.49       -0.13      0.43 o 
   6   2   1       28.22       25.00      2.26 o 
   7   2   1        1.74        2.87      0.81 o 
   8   2   1        5.60        4.66      0.99 o 
  -8   3   1        0.00       -0.01      0.88 o 
  -7   3   1       23.02       26.47      1.90 o 
  -6   3   1        4.62        4.78      0.98 o 
  -5   3   1      155.41      147.33      3.57 o 
  -4   3   1       57.78       55.28      1.96 o 
  -3   3   1       32.36       34.69      1.58 o 
  -2   3   1       63.71       60.36      1.34 o 
  -1   3   1      369.36      372.96      4.26 o 
   0   3   1      151.60      148.09      2.64 o 
   1   3   1       95.59       94.99      2.42 o 
   2   3   1        0.00       -0.22      0.34 o 
   3   3   1       93.64       93.26      2.39 o 
   4   3   1       25.84       33.07      1.44 o 
   5   3   1       66.60       67.58      2.13 o 
   6   3   1       17.88       20.32      1.43 o 
   7   3   1        4.63        2.94      0.86 o 
   8   3   1        0.26        0.30      0.79 o 
  -7   4   1        0.79       -0.03      0.73 o 
  -6   4   1       39.01       39.55      1.71 o 
  -5   4   1       41.16       38.71      1.56 o 
  -4   4   1       23.82       26.88      1.25 o 
  -3   4   1      254.42      246.22      3.60 o 
  -2   4   1       43.44       42.62      1.16 o 
  -1   4   1        1.20        0.20      0.33 o 
   0   4   1      195.97      193.75      2.71 o 
   1   4   1       12.80       12.26      0.91 o 
   2   4   1        0.27       -0.18      0.41 o 
   3   4   1       48.50       46.34      1.63 o 
   4   4   1       97.13       96.69      2.54 o 
   5   4   1        2.14        2.65      1.42 o 
   6   4   1        0.01       -0.81      0.71 o 
   7   4   1        8.04        8.57      1.35 o 
  -7   5   1        0.71        0.07      0.78 o 
  -6   5   1       27.95       29.62      1.62 o 
  -5   5   1       91.90       99.19      2.45 o 
  -4   5   1        0.88        0.60      0.58 o 
  -3   5   1       13.88       12.76      0.97 o 
  -2   5   1      272.78      279.42      3.84 o 
  -1   5   1        0.62        0.11      0.40 o 
   0   5   1       47.48       51.69      1.52 o 
   1   5   1       14.79       16.18      1.76 o 
   2   5   1        0.25       -0.20      0.49 o 
   3   5   1       24.89       25.37      2.66 o 
   4   5   1       38.19       38.97      2.26 o 
   5   5   1        7.56       12.12      1.43 o 
   6   5   1       12.78       11.28      2.09 o 
   7   5   1        3.30        1.43      0.91 o 
  -6   6   1       81.40       84.53      3.85 o 
  -5   6   1       29.12       32.21      1.65 o 
  -4   6   1        2.82        1.36      0.65 o 
  -3   6   1        1.59        0.37      0.60 o 
  -2   6   1       89.83       88.65      2.46 o 
  -1   6   1       34.69       33.24      1.55 o 
   0   6   1        1.87        0.51      0.64 o 
   1   6   1        1.31        1.25      0.97 o 
   2   6   1        1.85        1.24      0.87 o 
   3   6   1       27.33       29.79      1.68 o 
   4   6   1      131.71      132.39      3.49 o 
   5   6   1        1.07        0.44      1.42 o 
   6   6   1       10.08       11.78      1.82 o 
  -5   7   1       77.57       81.83      3.00 o 
  -4   7   1        2.33        0.92      1.21 o 
  -3   7   1        0.58        0.20      0.65 o 
  -2   7   1      147.57      153.19      4.10 o 
  -1   7   1       32.13       34.13      2.04 o 
   0   7   1      119.56      106.21      8.86 o 
   1   7   1        1.16       -0.98      0.95 o 
   2   7   1       85.80       91.29      2.86 o 
   3   7   1       68.42       74.91      4.22 o 
   4   7   1       76.12       84.68      4.14 o 
   5   7   1       74.62       75.39      6.24 o 
   6   7   1        7.33        4.25      1.85 o 
  -4   8   1        3.75        2.64      1.09 o 
  -3   8   1       11.20        9.30      1.60 o 
  -2   8   1        0.12       -0.10      1.03 o 
  -1   8   1        0.00        1.67      1.06 o 
   0   8   1        0.86        0.56      1.63 o 
   1   8   1        9.20        7.18      2.35 o 
   2   8   1        0.52        0.96      1.67 o 
   3   8   1        0.12       -0.89      1.06 o 
   4   8   1       13.91       13.06      1.99 o 
  -2   9   1        0.35        2.79      1.59 o 
  -1   9   1        0.07        1.24      1.91 o 
   0   9   1        0.20       -0.37      1.83 o 
   1   9   1        0.01       -1.16      1.75 o 
   2   9   1        0.05       -1.94      1.68 o 
   3   9   1        0.15        1.04      2.03 o 
  -1  -9   2        3.01        7.16      2.87 o 
   0  -9   2        1.87        1.07      2.35 o 
   1  -9   2       17.37       17.63      3.62 o 
  -4  -8   2        0.64        3.68      1.65 o 
  -3  -8   2        0.24       -1.48      2.45 o 
  -2  -8   2        2.90        1.22      1.44 o 
  -1  -8   2        0.13        1.58      2.20 o 
   0  -8   2       23.47       28.00      3.82 o 
   1  -8   2        6.10        8.60      2.57 o 
   2  -8   2       28.85       30.54      3.85 o 
   3  -8   2        4.23        4.05      1.51 o 
   4  -8   2        0.63        1.15      1.25 o 
  -5  -7   2        0.05        1.10      1.01 o 
  -4  -7   2        1.87       -0.11      1.27 o 
  -3  -7   2        2.27        2.03      1.31 o 
  -2  -7   2        0.00        1.10      1.19 o 
  -1  -7   2       71.52       67.95      3.21 o 
   0  -7   2       13.19       10.26      1.67 o 
   1  -7   2       43.72       45.76      2.69 o 
   2  -7   2       33.27       28.56      2.92 o 
   3  -7   2       70.97       76.98      3.49 o 
   4  -7   2        3.81        4.19      2.48 o 
   5  -7   2       28.53       32.48      2.40 o 
  -6  -6   2        2.09        2.30      1.14 o 
  -5  -6   2        2.50        2.40      1.10 o 
  -4  -6   2       11.05       11.63      1.42 o 
  -3  -6   2        1.06        0.27      0.75 o 
  -2  -6   2       10.04       10.65      1.56 o 
  -1  -6   2       18.78       19.85      2.98 o 
   0  -6   2       25.96       27.38      1.78 o 
   1  -6   2       31.40       29.14      1.65 o 
   2  -6   2      121.48      124.53      3.25 o 
   3  -6   2        0.18        0.04      0.67 o 
   4  -6   2        1.87        1.70      0.74 o 
   5  -6   2        1.99        2.86      0.90 o 
   6  -6   2        0.63        0.17      0.85 o 
  -7  -5   2        0.97        0.07      1.24 o 
  -6  -5   2        1.81        1.58      0.94 o 
  -5  -5   2       10.55       10.63      1.32 o 
  -4  -5   2        2.50        1.74      0.79 o 
  -3  -5   2        0.07        0.22      0.66 o 
  -2  -5   2       24.42       26.13      1.68 o 
  -1  -5   2       13.30       12.86      0.96 o 
   0  -5   2       35.61       32.75      1.83 o 
   1  -5   2       10.44        9.45      1.01 o 
   2  -5   2      183.04      186.83      3.85 o 
   3  -5   2       63.10       60.11      1.96 o 
   4  -5   2        0.40        0.27      0.58 o 
   5  -5   2        9.40        9.25      1.09 o 
   6  -5   2       55.05       50.41      2.08 o 
   7  -5   2        4.94        4.27      0.99 o 
  -7  -4   2       18.19       20.40      1.86 o 
  -6  -4   2        7.25        7.32      1.74 o 
  -5  -4   2      169.03      162.85      3.97 o 
  -4  -4   2       72.57       67.65      3.93 o 
  -3  -4   2       21.82       20.90      1.34 o 
  -2  -4   2      246.50      265.65      5.85 o 
  -1  -4   2        8.96        8.64      0.75 o 
   0  -4   2        8.95       10.63      0.71 o 
   1  -4   2        9.21       12.63      0.87 o 
   2  -4   2       84.64       87.79      1.99 o 
   3  -4   2        0.75        0.17      0.45 o 
   4  -4   2        0.11        0.17      0.49 o 
   5  -4   2        6.10        6.69      0.88 o 
   6  -4   2       91.00       82.83      2.43 o 
   7  -4   2        6.69        6.77      1.03 o 
  -7  -3   2        1.45        1.57      1.11 o 
  -6  -3   2        8.53        6.07      1.12 o 
  -5  -3   2       72.02       70.83      3.36 o 
  -4  -3   2      139.77      140.59      3.29 o 
  -3  -3   2        2.20        3.98      0.76 o 
  -2  -3   2      330.58      338.69      4.72 o 
  -1  -3   2     1113.39     1130.40     12.20 o 
   0  -3   2      307.47      321.24      4.80 o 
   1  -3   2        0.78        1.68      0.54 o 
   2  -3   2     1022.44     1014.19     11.53 o 
   3  -3   2        3.31        5.10      0.56 o 
   4  -3   2        0.07        1.05      0.54 o 
   5  -3   2      362.40      361.48      6.18 o 
   6  -3   2       71.38       73.30      2.46 o 
   7  -3   2        1.73        1.43      0.84 o 
   8  -3   2        0.46        1.27      0.87 o 
  -8  -2   2        0.13        0.68      0.87 o 
  -7  -2   2        3.23        3.86      1.04 o 
  -6  -2   2       12.28       14.50      1.96 o 
  -5  -2   2       28.13       28.07      1.91 o 
  -4  -2   2        6.67        5.07      0.82 o 
  -3  -2   2        7.39        7.77      0.88 o 
  -2  -2   2      154.71      148.71      3.02 o 
  -1  -2   2      745.95      695.40      9.24 o 
   0  -2   2       73.94       68.90      1.46 o 
   1  -2   2        4.53        5.59      0.46 o 
   2  -2   2       31.17       30.42      0.85 o 
   3  -2   2       71.31       74.83      1.42 o 
   4  -2   2        1.92        3.55      0.46 o 
   5  -2   2       53.01       52.30      1.83 o 
   6  -2   2      382.09      367.97      6.25 o 
   7  -2   2        5.28        5.12      0.93 o 
   8  -2   2        1.78        1.36      0.77 o 
  -8  -1   2        1.96        1.49      1.06 o 
  -7  -1   2       22.12       23.39      1.75 o 
  -6  -1   2       41.49       43.89      2.03 o 
  -5  -1   2       49.74       48.58      2.21 o 
  -4  -1   2       26.12       28.76      1.72 o 
  -3  -1   2       42.34       43.63      2.34 o 
  -2  -1   2       28.35       29.79      1.29 o 
  -1  -1   2      428.14      404.35      6.74 o 
   1  -1   2        1.21        0.86      0.41 o 
   2  -1   2      666.18      663.58      7.15 o 
   3  -1   2       86.14       83.96      1.32 o 
   4  -1   2      834.77      849.60      8.98 o 
   5  -1   2        0.35        0.15      0.65 o 
   6  -1   2        3.19        2.26      0.68 o 
   7  -1   2       12.97       13.15      1.29 o 
   8  -1   2        2.99        3.38      0.95 o 
  -8   0   2        0.00        0.03      0.95 o 
  -7   0   2        9.93        8.78      1.93 o 
  -6   0   2        3.02        3.66      1.01 o 
  -5   0   2        1.59        1.17      0.56 o 
  -4   0   2        9.82        8.69      0.79 o 
  -3   0   2        6.74        6.22      0.65 o 
  -2   0   2      656.58      667.13      8.62 o 
   0   0   2      575.86      569.82     11.63 o 
   1   0   2      542.51      528.51      6.22 o 
   2   0   2     3221.62     3281.12     67.33 o 
   3   0   2      323.40      333.47      4.58 o 
   4   0   2      994.78     1062.97      9.62 o 
   5   0   2        0.25        0.54      0.49 o 
   6   0   2      161.65      171.59      4.11 o 
   7   0   2       46.20       48.68      1.92 o 
   8   0   2       11.04       12.67      1.40 o 
  -8   1   2        7.72        4.88      1.73 o 
  -7   1   2       70.40       63.23      2.92 o 
  -6   1   2       88.07       94.43      4.76 o 
  -5   1   2        4.47        3.13      0.80 o 
  -4   1   2      176.00      187.31      3.70 o 
  -3   1   2        4.73        4.20      0.64 o 
  -2   1   2      113.92      112.62      2.63 o 
   0   1   2       83.77       79.88      1.44 o 
   1   1   2      297.09      271.24      3.72 o 
   2   1   2       28.27       35.37      1.43 o 
   3   1   2       26.32       28.52      0.63 o 
   4   1   2       11.86        8.38      1.14 o 
   5   1   2       27.27       29.38      2.17 o 
   6   1   2        8.11       11.72      0.97 o 
   7   1   2        1.89        1.70      0.69 o 
   8   1   2        1.91        2.42      0.98 o 
  -8   2   2       13.60       13.83      1.87 o 
  -7   2   2        2.23        1.06      0.90 o 
  -6   2   2       83.32       78.02      4.19 o 
  -5   2   2        9.60        9.49      1.13 o 
  -4   2   2        0.01       -0.59      0.45 o 
  -3   2   2      289.37      300.18      4.98 o 
  -2   2   2      409.63      405.30      5.17 o 
  -1   2   2       59.29       49.72      2.89 o 
   0   2   2    11477.47    10408.06    166.92 o 
   1   2   2      682.88      636.57      9.73 o 
   2   2   2       22.74       24.14      0.82 o 
   3   2   2      226.46      249.51      3.23 o 
   4   2   2       19.58       21.41      1.02 o 
   5   2   2       10.02       12.31      1.25 o 
   6   2   2       44.54       37.42      1.95 o 
   7   2   2       41.45       40.17      1.95 o 
   8   2   2        2.38        2.68      0.90 o 
  -8   3   2        1.95        2.19      1.08 o 
  -7   3   2        6.61        6.27      1.62 o 
  -6   3   2        5.79        6.28      1.11 o 
  -5   3   2        8.80       10.56      2.06 o 
  -4   3   2       47.63       50.59      2.23 o 
  -3   3   2      337.81      325.74      4.74 o 
  -2   3   2      108.27      104.45      1.66 o 
  -1   3   2     1414.43     1402.38     12.31 o 
   0   3   2      204.97      200.52      3.08 o 
   1   3   2     1383.06     1359.99     27.49 o 
   2   3   2       46.00       42.92      1.57 o 
   3   3   2        5.73        5.04      0.53 o 
   4   3   2      230.21      250.35      8.18 o 
   5   3   2       23.26       24.97      1.32 o 
   6   3   2        2.02        0.83      0.62 o 
   7   3   2      136.58      136.44      3.52 o 
   8   3   2        0.67        1.05      0.83 o 
  -7   4   2        1.11        0.30      0.78 o 
  -6   4   2        1.53        0.42      0.64 o 
  -5   4   2        0.00        0.08      0.58 o 
  -4   4   2       34.73       35.00      1.41 o 
  -3   4   2       77.96       81.15      1.93 o 
  -2   4   2        1.51        1.42      0.36 o 
  -1   4   2      434.42      436.94      4.15 o 
   0   4   2      290.70      307.22      3.77 o 
   1   4   2       48.96       51.18      1.52 o 
   2   4   2       11.36        9.86      1.34 o 
   3   4   2       46.90       50.24      1.63 o 
   4   4   2        0.93        1.61      0.58 o 
   5   4   2        2.18        1.18      0.64 o 
   6   4   2        0.14        0.59      0.78 o 
   7   4   2        0.76        1.49      0.79 o 
  -7   5   2        0.42        0.40      0.75 o 
  -6   5   2        0.53        0.82      0.65 o 
  -5   5   2        6.11        7.22      1.28 o 
  -4   5   2        3.07        2.83      0.72 o 
  -3   5   2        0.00       -0.01      0.50 o 
  -2   5   2        0.03       -0.09      0.34 o 
  -1   5   2      168.52      175.04      2.94 o 
   0   5   2      246.45      248.92      3.45 o 
   1   5   2       64.74       67.38      1.75 o 
   2   5   2       60.89       62.33      1.93 o 
   3   5   2       44.82       46.40      2.58 o 
   4   5   2        0.19        0.99      0.62 o 
   5   5   2        3.84        3.55      1.14 o 
   6   5   2        5.38        4.07      2.04 o 
   7   5   2        2.00        4.17      1.29 o 
  -6   6   2       31.21       33.23      2.24 o 
  -5   6   2        0.01        0.27      0.69 o 
  -4   6   2        4.83        5.55      0.98 o 
  -3   6   2        0.53       -0.78      0.52 o 
  -2   6   2       19.35       22.39      1.30 o 
  -1   6   2       10.04       10.69      1.18 o 
   0   6   2       51.96       52.17      1.77 o 
   1   6   2      125.66      115.54      6.79 o 
   2   6   2       53.97       55.21      2.52 o 
   3   6   2       16.15       16.45      1.75 o 
   4   6   2       50.77       51.36      2.71 o 
   5   6   2       14.95       16.21      1.83 o 
   6   6   2       16.12       16.93      1.91 o 
  -5   7   2       17.58       18.35      1.56 o 
  -4   7   2       22.16       25.74      1.89 o 
  -3   7   2      106.71      110.72      2.67 o 
  -2   7   2       17.08       18.56      1.35 o 
  -1   7   2       42.71       37.83      4.35 o 
   0   7   2       27.86       19.91      7.29 o 
   1   7   2       58.05       58.22      2.83 o 
   2   7   2       31.77       34.35      2.38 o 
   3   7   2       10.57       11.79      1.66 o 
   4   7   2        2.74        3.08      1.20 o 
   5   7   2        0.71       -0.11      0.99 o 
   6   7   2        3.11        4.70      1.37 o 
  -4   8   2       17.78       15.81      1.66 o 
  -3   8   2       17.85       13.07      2.61 o 
  -2   8   2        1.04        0.57      1.44 o 
  -1   8   2       24.27       24.71      2.59 o 
   0   8   2        3.19        1.96      1.88 o 
   1   8   2       10.86       12.07      2.79 o 
   2   8   2       11.76       11.87      2.74 o 
   3   8   2        0.93        0.55      1.05 o 
   4   8   2       17.58       18.14      2.21 o 
  -2   9   2        1.21        1.58      1.74 o 
  -1   9   2        0.00        1.38      1.89 o 
   0   9   2        0.50        2.59      2.01 o 
   1   9   2        2.02        3.25      2.18 o 
   2   9   2        1.08        1.67      2.04 o 
   3   9   2        0.32        1.32      1.98 o 
  -3  -8   3       11.94       10.78      3.09 o 
  -2  -8   3        2.35        0.78      2.11 o 
  -1  -8   3        4.67        3.61      2.43 o 
   0  -8   3        7.13        8.08      2.84 o 
   1  -8   3        5.07        0.11      1.99 o 
   2  -8   3        2.74        1.52      1.98 o 
   3  -8   3        1.96       -0.50      1.09 o 
  -5  -7   3        3.66        7.05      1.83 o 
  -4  -7   3        2.95        3.21      1.53 o 
  -3  -7   3        0.45       -0.19      1.23 o 
  -2  -7   3       29.96       30.72      3.87 o 
  -1  -7   3        8.49        8.38      2.42 o 
   0  -7   3        6.36        6.50      2.52 o 
   1  -7   3      319.97      321.39     11.71 o 
   2  -7   3       12.20        7.71      3.10 o 
   3  -7   3       54.24       53.04      7.61 o 
   4  -7   3       57.40       61.33      3.36 o 
   5  -7   3       18.41       19.48      3.25 o 
  -6  -6   3        0.80        1.11      1.01 o 
  -5  -6   3       10.92       13.42      1.65 o 
  -4  -6   3       20.80       21.75      2.14 o 
  -3  -6   3       19.67       19.46      2.10 o 
  -2  -6   3       17.48       18.42      4.70 o 
  -1  -6   3        1.56        1.08      1.15 o 
   0  -6   3        0.78        0.10      0.72 o 
   1  -6   3        0.46        0.12      0.71 o 
   2  -6   3       35.93       38.25      2.50 o 
   3  -6   3       16.64       17.20      1.88 o 
   4  -6   3       11.50       13.33      1.70 o 
   5  -6   3        2.62        2.64      0.99 o 
   6  -6   3        3.76        3.91      1.14 o 
  -6  -5   3        0.51       -0.43      0.87 o 
  -5  -5   3        0.03       -0.16      1.01 o 
  -4  -5   3        1.75        2.15      0.88 o 
  -3  -5   3       12.82       12.04      1.27 o 
  -2  -5   3        2.84        1.77      0.75 o 
  -1  -5   3        1.28        1.38      0.71 o 
   0  -5   3       32.69       35.07      1.44 o 
   1  -5   3       14.23       13.39      1.04 o 
   2  -5   3       75.29       76.01      3.09 o 
   3  -5   3        5.05        5.70      0.97 o 
   4  -5   3       38.37       37.79      1.96 o 
   5  -5   3       16.75       14.46      1.48 o 
   6  -5   3       12.73       16.08      1.61 o 
  -7  -4   3        7.44        8.45      2.00 o 
  -6  -4   3       10.17       10.71      1.96 o 
  -5  -4   3      118.13      121.52      3.46 o 
  -4  -4   3       38.82       41.80      2.23 o 
  -3  -4   3        0.26       -0.34      0.83 o 
  -2  -4   3        5.21        7.18      0.88 o 
  -1  -4   3       61.72       63.75      1.50 o 
   0  -4   3      107.31      116.49      2.31 o 
   1  -4   3      116.68      120.98      2.42 o 
   2  -4   3        5.11        5.19      0.72 o 
   3  -4   3       15.52       15.22      0.94 o 
   4  -4   3        1.15        1.65      0.59 o 
   5  -4   3        0.00       -0.43      0.59 o 
   6  -4   3        0.22        0.46      0.67 o 
   7  -4   3        1.50        0.41      0.82 o 
  -7  -3   3        6.73        5.48      1.62 o 
  -6  -3   3       18.80       19.02      2.34 o 
  -5  -3   3      137.88      129.63      3.45 o 
  -4  -3   3       52.38       49.69      2.79 o 
  -3  -3   3       67.09       68.95      4.12 o 
  -2  -3   3       26.74       28.94      1.16 o 
  -1  -3   3      166.36      166.02      2.70 o 
   0  -3   3       98.68       97.02      1.68 o 
   1  -3   3      222.99      226.32      3.34 o 
   2  -3   3       59.93       71.15      1.51 o 
   3  -3   3      121.34      119.96      2.16 o 
   4  -3   3       10.40       11.99      0.96 o 
   5  -3   3       31.24       33.70      1.70 o 
   6  -3   3        1.08        1.00      0.70 o 
   7  -3   3        3.09        3.41      0.90 o 
  -8  -2   3        1.37        1.94      1.08 o 
  -7  -2   3        2.97        2.30      0.92 o 
  -6  -2   3       11.18       13.89      1.40 o 
  -5  -2   3      251.05      255.68      5.04 o 
  -4  -2   3       78.12       73.60      3.34 o 
  -3  -2   3      155.62      147.73      3.10 o 
  -2  -2   3       75.62       81.95      2.06 o 
  -1  -2   3       30.85       30.96      0.97 o 
   0  -2   3       49.21       53.87      1.58 o 
   1  -2   3       22.26       23.90      0.79 o 
   2  -2   3      308.25      310.44      3.32 o 
   3  -2   3       47.95       53.91      1.22 o 
   4  -2   3       21.85       26.10      0.96 o 
   5  -2   3       80.13       75.90      2.00 o 
   6  -2   3      291.81      297.81      6.46 o 
   7  -2   3        4.48        3.14      1.10 o 
   8  -2   3        3.64        2.80      1.07 o 
  -8  -1   3        2.98        2.15      1.41 o 
  -7  -1   3        0.66        1.45      0.84 o 
  -6  -1   3        5.50        4.34      0.96 o 
  -5  -1   3      104.47      109.32      3.20 o 
  -4  -1   3       14.53       12.36      1.09 o 
  -3  -1   3       62.76       54.69      1.71 o 
  -2  -1   3       89.29       84.01      2.97 o 
  -1  -1   3     1010.70     1032.47     20.34 o 
   0  -1   3      126.97      116.45      3.85 o 
   1  -1   3       98.39       99.49      3.55 o 
   2  -1   3     1509.74     1488.42     16.06 o 
   3  -1   3      332.35      347.32      3.87 o 
   4  -1   3      355.05      378.07      3.95 o 
   5  -1   3      178.75      178.99      2.37 o 
   6  -1   3      563.10      542.39      8.09 o 
   7  -1   3        1.92        4.00      0.78 o 
   8  -1   3        1.54        1.03      0.67 o 
  -8   0   3        0.15        0.78      1.07 o 
  -7   0   3        5.86        6.70      1.38 o 
  -6   0   3        7.66        7.91      1.30 o 
  -5   0   3       51.14       57.17      2.13 o 
  -4   0   3      177.12      178.78      4.96 o 
  -3   0   3      193.06      193.41      4.75 o 
  -2   0   3       28.51       24.30      1.24 o 
  -1   0   3      118.29      115.58      2.54 o 
   0   0   3       40.61       40.06      1.77 o 
   1   0   3      896.15      844.58     12.21 o 
   2   0   3       95.77       93.63      1.21 o 
   3   0   3      349.66      381.18      5.06 o 
   4   0   3      994.24     1035.07     12.45 o 
   5   0   3       16.00       17.67      1.17 o 
   6   0   3       59.14       59.02      2.05 o 
   7   0   3        1.23        1.73      0.67 o 
   8   0   3       72.81       74.96      4.56 o 
  -8   1   3        4.42        2.69      1.25 o 
  -7   1   3       10.39       13.33      1.75 o 
  -6   1   3       10.27        9.89      1.26 o 
  -5   1   3        1.78        2.20      0.80 o 
  -4   1   3      317.27      328.85      5.61 o 
  -3   1   3       16.09       14.50      1.01 o 
  -2   1   3       94.32      101.21      2.58 o 
  -1   1   3      388.45      352.25      4.82 o 
   0   1   3       14.32       10.49      1.43 o 
   1   1   3     1318.56     1241.22     17.80 o 
   2   1   3      170.99      168.01      2.55 o 
   3   1   3        3.22        3.86      0.61 o 
   4   1   3       26.32       26.44      1.51 o 
   5   1   3       34.95       35.43      2.23 o 
   6   1   3       24.04       24.88      1.20 o 
   7   1   3       16.38       14.65      1.50 o 
   8   1   3        4.72        4.64      0.88 o 
  -8   2   3        6.02        4.15      1.37 o 
  -7   2   3        3.32        3.02      1.02 o 
  -6   2   3        3.34        3.48      1.47 o 
  -5   2   3       30.67       34.58      1.84 o 
  -4   2   3        1.06        1.17      0.67 o 
  -3   2   3      498.09      489.34      7.39 o 
  -2   2   3        6.90        7.68      0.82 o 
  -1   2   3        6.60       10.66      0.57 o 
   0   2   3     4517.64     4487.76     53.30 o 
   1   2   3      105.17       90.24      1.87 o 
   2   2   3       18.26       14.98      1.12 o 
   3   2   3      195.26      198.28      2.49 o 
   4   2   3       18.77       18.46      0.69 o 
   5   2   3        2.60        2.09      0.41 o 
   6   2   3        0.06       -0.02      0.49 o 
   7   2   3        7.04        6.85      1.34 o 
   8   2   3        7.05        5.61      1.78 o 
  -7   3   3       47.65       52.34      2.66 o 
  -6   3   3        2.01        2.81      0.98 o 
  -5   3   3        0.03       -0.18      0.66 o 
  -4   3   3      115.89      114.90      2.64 o 
  -3   3   3      127.61      127.90      2.61 o 
  -2   3   3       10.54       14.37      0.99 o 
  -1   3   3      112.07      104.29      1.71 o 
   0   3   3       43.35       37.33      1.03 o 
   1   3   3        4.72        2.61      0.58 o 
   2   3   3       10.42       11.42      1.37 o 
   3   3   3       66.66       67.00      1.45 o 
   4   3   3      118.93      125.31      2.88 o 
   5   3   3       12.58       12.48      1.27 o 
   6   3   3        0.10        0.08      0.55 o 
   7   3   3       13.21       13.50      1.24 o 
   8   3   3        0.96        1.45      0.81 o 
  -7   4   3       39.28       42.30      2.19 o 
  -6   4   3       10.89       11.22      1.30 o 
  -5   4   3       13.47       13.81      1.48 o 
  -4   4   3        5.95        4.71      0.84 o 
  -3   4   3       51.30       56.16      1.37 o 
  -2   4   3        0.29        0.38      0.32 o 
  -1   4   3      269.89      277.18      2.92 o 
   0   4   3     1400.19     1369.45     14.52 o 
   1   4   3      186.05      176.44     10.16 o 
   2   4   3      258.70      260.97      4.22 o 
   3   4   3      219.27      226.56      3.95 o 
   4   4   3        7.71       11.16      1.77 o 
   5   4   3        0.05        0.50      0.57 o 
   6   4   3       25.59       25.71      2.08 o 
   7   4   3        0.37        0.41      0.79 o 
  -7   5   3        9.67        8.55      1.18 o 
  -6   5   3       17.26       20.22      1.46 o 
  -5   5   3       10.50       11.65      1.51 o 
  -4   5   3        0.62        0.41      0.62 o 
  -3   5   3        0.01       -0.30      0.66 o 
  -2   5   3       11.02       10.04      0.72 o 
  -1   5   3        0.00       -0.28      0.34 o 
   0   5   3        0.08        5.62      1.30 o 
   1   5   3       95.84       96.58      3.48 o 
   2   5   3       35.53       38.41      5.06 o 
   3   5   3        6.58        5.82      1.04 o 
   4   5   3       41.51       39.68      2.10 o 
   5   5   3        3.71        4.92      1.04 o 
   6   5   3        8.31        6.44      1.24 o 
   7   5   3       10.78       11.53      1.61 o 
  -6   6   3        0.58        1.00      0.83 o 
  -5   6   3        3.87        4.75      1.28 o 
  -4   6   3        1.05        0.92      0.67 o 
  -3   6   3       13.73       14.93      1.93 o 
  -2   6   3        5.73        5.68      0.73 o 
  -1   6   3        0.10        0.51      0.61 o 
   0   6   3       85.96       88.12      2.72 o 
   1   6   3       13.94       16.39      1.36 o 
   2   6   3       96.84       96.48      3.54 o 
   3   6   3       46.61       52.01      4.62 o 
   4   6   3       13.82       14.42      1.66 o 
   5   6   3       21.40       21.62      1.99 o 
   6   6   3       26.95       25.17      2.17 o 
  -5   7   3       11.36       11.76      1.66 o 
  -4   7   3       18.41       23.32      1.48 o 
  -3   7   3        2.16        2.49      0.91 o 
  -2   7   3        4.54        3.39      1.05 o 
  -1   7   3       55.17       53.59      4.37 o 
   0   7   3        0.01        1.32      1.20 o 
   1   7   3       39.33       30.71      6.58 o 
   2   7   3       30.71       36.26      2.47 o 
   3   7   3        0.21       -0.66      0.83 o 
   4   7   3       24.61       26.97      2.26 o 
   5   7   3       11.66       10.72      1.92 o 
   6   7   3        6.84        9.28      3.22 o 
  -4   8   3        3.28        6.62      2.03 o 
  -3   8   3        4.95        4.81      3.32 o 
  -2   8   3       42.70       39.30      3.18 o 
  -1   8   3        0.00        3.77      1.57 o 
   0   8   3        5.47        5.12      2.05 o 
   1   8   3        0.78        3.77      2.20 o 
   2   8   3        0.98        1.51      1.13 o 
   3   8   3        0.88       -0.50      1.08 o 
   4   8   3        8.21       11.05      1.87 o 
  -2   9   3        0.49       -0.11      1.51 o 
  -1   9   3        1.47        1.97      2.05 o 
   0   9   3        0.70        0.91      1.80 o 
   1   9   3        3.77        3.74      2.22 o 
   2   9   3        0.07       -0.18      1.76 o 
   3   9   3        4.41        8.80      2.85 o 
  -2  -8   4        0.35       -2.03      1.80 o 
  -1  -8   4        0.03       -2.70      1.80 o 
   0  -8   4       12.02       13.13      3.28 o 
   1  -8   4        0.06       -0.67      2.13 o 
   2  -8   4        4.04        1.97      2.28 o 
  -4  -7   4        1.27        1.01      1.94 o 
  -3  -7   4       16.54       15.28      3.39 o 
  -2  -7   4        2.12        2.79      2.13 o 
  -1  -7   4        5.26        4.87      2.51 o 
   0  -7   4       47.96       52.15      4.87 o 
   1  -7   4       29.79       32.86      3.93 o 
   2  -7   4        0.05       -1.62      1.08 o 
   3  -7   4       60.06       60.38      3.32 o 
   4  -7   4        0.01       -0.36      1.04 o 
  -5  -6   4        3.14        2.26      1.49 o 
  -4  -6   4        0.03       -0.28      1.67 o 
  -3  -6   4       52.49       46.80      4.61 o 
  -2  -6   4        4.25        5.11      2.24 o 
  -1  -6   4       70.12       64.70      4.72 o 
   0  -6   4      125.56      129.08      6.67 o 
   1  -6   4       20.35       16.84      1.94 o 
   2  -6   4       56.92       58.43      2.96 o 
   3  -6   4       11.44       11.87      1.72 o 
   4  -6   4       48.61       45.31      3.81 o 
   5  -6   4       36.10       28.23      2.65 o 
  -6  -5   4        9.19       10.21      3.12 o 
  -5  -5   4        3.54        3.63      1.79 o 
  -4  -5   4        3.88        1.69      1.35 o 
  -3  -5   4        0.89        0.59      1.32 o 
  -2  -5   4        2.11        2.92      1.21 o 
  -1  -5   4       21.39       18.79      1.64 o 
   0  -5   4        3.73        2.14      1.74 o 
   1  -5   4       26.45       27.66      1.74 o 
   2  -5   4        0.90        2.49      0.87 o 
   3  -5   4        0.00        0.95      1.67 o 
   4  -5   4       83.44       83.10      2.80 o 
   5  -5   4        0.86        1.14      0.78 o 
   6  -5   4        6.71        5.34      1.51 o 
  -7  -4   4        4.03        3.61      1.24 o 
  -6  -4   4        4.24        4.09      1.19 o 
  -5  -4   4        0.20        0.71      0.88 o 
  -4  -4   4       20.65       19.70      2.11 o 
  -3  -4   4       24.29       17.32      3.70 o 
  -2  -4   4        1.30        0.50      0.77 o 
  -1  -4   4       35.10       36.62      1.38 o 
   0  -4   4       47.45       49.21      1.51 o 
   1  -4   4        7.78        9.21      0.90 o 
   2  -4   4      255.16      258.25      6.01 o 
   3  -4   4       91.68       89.04      2.36 o 
   4  -4   4        1.43        1.04      0.62 o 
   5  -4   4       18.01       16.82      1.42 o 
   6  -4   4        0.93        0.80      0.74 o 
   7  -4   4        1.11       -0.16      0.74 o 
  -7  -3   4        4.43        3.36      2.17 o 
  -6  -3   4        3.00        1.37      0.91 o 
  -5  -3   4       87.85       75.89      4.24 o 
  -4  -3   4       10.51        6.88      1.05 o 
  -3  -3   4        9.95        7.49      0.97 o 
  -2  -3   4       77.85       83.41      2.28 o 
  -1  -3   4       99.68      112.88      1.98 o 
   0  -3   4       16.32       10.80      0.64 o 
   1  -3   4       33.59       34.21      1.12 o 
   2  -3   4       79.77       79.38      1.79 o 
   3  -3   4       34.61       38.91      1.22 o 
   4  -3   4        6.03        5.14      0.82 o 
   5  -3   4       11.36       12.69      1.10 o 
   6  -3   4       26.08       25.22      2.38 o 
   7  -3   4        0.54        0.97      0.78 o 
  -7  -2   4       81.03       86.37      3.21 o 
  -6  -2   4        7.59        6.77      1.17 o 
  -5  -2   4      117.77      110.87      3.24 o 
  -4  -2   4      143.81      136.51      3.28 o 
  -3  -2   4       13.69       10.86      1.01 o 
  -2  -2   4       93.53      104.57      2.44 o 
  -1  -2   4      857.78      895.90     10.21 o 
   0  -2   4       23.29       25.83      0.94 o 
   1  -2   4      785.38      808.24      7.85 o 
   2  -2   4       12.74       11.66      0.56 o 
   3  -2   4       34.90       35.83      1.87 o 
   4  -2   4        0.02       -0.45      0.42 o 
   5  -2   4       10.05       10.27      0.89 o 
   6  -2   4       14.93       14.66      1.09 o 
   7  -2   4        2.34        2.25      0.78 o 
   8  -2   4        5.56        4.42      0.93 o 
  -7  -1   4       32.85       35.47      2.67 o 
  -6  -1   4        5.40        3.69      1.34 o 
  -5  -1   4       54.75       56.85      2.20 o 
  -4  -1   4       69.88       62.64      1.81 o 
  -3  -1   4        3.86        3.07      0.57 o 
  -2  -1   4       13.08       12.56      0.87 o 
  -1  -1   4      498.04      528.72      7.11 o 
   0  -1   4       13.75       11.84      0.96 o 
   1  -1   4      765.84      755.97     21.08 o 
   2  -1   4     1040.87     1120.89     12.48 o 
   3  -1   4       26.79       29.08      0.86 o 
   4  -1   4       59.14       62.91      1.32 o 
   5  -1   4      853.56      838.01      8.08 o 
   6  -1   4        9.29        8.40      0.77 o 
   7  -1   4       14.36       13.16      1.08 o 
   8  -1   4       72.39       73.13      2.95 o 
  -8   0   4        3.56        6.76      1.61 o 
  -7   0   4        0.33       -0.59      0.93 o 
  -6   0   4       12.75       10.73      2.59 o 
  -5   0   4        0.81        0.60      0.75 o 
  -4   0   4      112.41      119.16      2.96 o 
  -3   0   4       22.12       21.86      1.23 o 
  -2   0   4       84.96       91.10      2.18 o 
  -1   0   4      488.94      481.35      5.01 o 
   0   0   4       49.42       50.35      0.99 o 
   1   0   4        0.69        1.44      0.33 o 
   2   0   4      162.85      167.53      1.92 o 
   3   0   4      175.56      189.88      3.05 o 
   4   0   4       51.22       53.15      1.47 o 
   5   0   4      328.96      343.96      4.80 o 
   6   0   4      885.06      880.02     10.31 o 
   7   0   4       36.62       33.92      2.14 o 
   8   0   4       27.52       22.40      6.15 o 
  -8   1   4        6.99        4.94      2.12 o 
  -7   1   4       16.50       17.48      1.98 o 
  -6   1   4       39.90       39.50      4.02 o 
  -5   1   4        0.83        0.57      0.76 o 
  -4   1   4      274.33      289.11      5.29 o 
  -3   1   4       26.47       26.40      1.73 o 
  -2   1   4      326.55      356.05      4.73 o 
  -1   1   4      126.53      117.29      1.73 o 
   0   1   4      505.90      481.38      5.39 o 
   1   1   4       18.31       14.81      0.81 o 
   2   1   4       46.21       46.60      1.14 o 
   3   1   4      220.75      208.18      2.46 o 
   4   1   4       41.21       37.01      1.40 o 
   5   1   4       63.76       62.54      2.22 o 
   6   1   4       61.98       59.00      3.59 o 
   7   1   4        2.63        4.85      1.41 o 
   8   1   4        0.06        1.21      1.27 o 
  -7   2   4        2.14        1.74      1.13 o 
  -6   2   4        1.35        0.22      0.80 o 
  -5   2   4        5.40        5.92      1.06 o 
  -4   2   4       63.23       62.91      2.24 o 
  -3   2   4       42.51       41.83      1.25 o 
  -2   2   4       64.48       57.49      1.57 o 
  -1   2   4      104.39      102.27      1.53 o 
   0   2   4      121.53      107.90      1.66 o 
   1   2   4      227.20      217.49      3.17 o 
   2   2   4      126.05      120.93      1.96 o 
   3   2   4       31.67       26.96      0.78 o 
   4   2   4       51.61       51.88      1.08 o 
   5   2   4       19.91       22.36      1.45 o 
   6   2   4        1.98        2.81      0.58 o 
   7   2   4        6.55        7.99      1.10 o 
   8   2   4        6.22        5.04      0.89 o 
  -7   3   4       27.82       28.41      2.87 o 
  -6   3   4        2.94        4.41      1.09 o 
  -5   3   4        0.23       -0.49      0.87 o 
  -4   3   4      175.63      182.46      4.77 o 
  -3   3   4        4.07        2.74      0.59 o 
  -2   3   4       45.43       50.11      1.21 o 
  -1   3   4      951.47      937.70      8.54 o 
   0   3   4       87.99       87.84      1.66 o 
   1   3   4      706.15      687.35      8.34 o 
   2   3   4        6.41        4.32      0.64 o 
   3   3   4      337.34      349.46      3.79 o 
   4   3   4       44.06       46.85      2.64 o 
   5   3   4        0.19        0.16      0.46 o 
   6   3   4        1.78        0.74      0.67 o 
   7   3   4        1.95        1.55      0.73 o 
   8   3   4        0.01       -0.10      0.76 o 
  -7   4   4        6.26        3.48      1.98 o 
  -6   4   4        6.79        6.94      1.83 o 
  -5   4   4       14.55       15.22      2.12 o 
  -4   4   4        0.20       -0.05      0.59 o 
  -3   4   4        9.26       11.71      1.26 o 
  -2   4   4       20.15       19.70      0.78 o 
  -1   4   4       87.29       77.09      1.29 o 
   0   4   4     1581.34     1519.31     14.29 o 
   1   4   4      143.78      146.82      3.08 o 
   2   4   4       18.29       17.70      1.57 o 
   3   4   4        0.19        0.16      0.46 o 
   4   4   4       38.54       34.56      1.76 o 
   5   4   4        3.32        2.87      0.80 o 
   6   4   4       38.35       38.90      2.07 o 
   7   4   4        8.40        6.47      1.31 o 
  -6   5   4       12.59       13.05      1.28 o 
  -5   5   4        6.26        6.86      0.97 o 
  -4   5   4        2.28        2.15      0.70 o 
  -3   5   4        0.19        0.39      0.63 o 
  -2   5   4        6.96        6.60      0.63 o 
  -1   5   4      134.11      135.35      2.12 o 
   0   5   4        3.97        2.05      1.32 o 
   1   5   4       66.79       64.38      3.10 o 
   2   5   4        2.27        1.68      0.81 o 
   3   5   4       71.01       70.47      4.26 o 
   4   5   4       37.07       35.57      1.98 o 
   5   5   4        2.10        2.24      1.56 o 
   6   5   4        0.03        0.25      0.78 o 
   7   5   4       32.26       31.48      4.02 o 
  -6   6   4       19.50       19.28      1.53 o 
  -5   6   4        0.05       -0.38      0.68 o 
  -4   6   4        2.79        2.04      1.19 o 
  -3   6   4        3.05        1.34      0.66 o 
  -2   6   4       18.94       19.39      2.39 o 
  -1   6   4        8.30       11.16      3.06 o 
   0   6   4       13.25       14.94      1.41 o 
   1   6   4       29.91       26.53      1.71 o 
   2   6   4        5.56        4.54      1.15 o 
   3   6   4       11.21       12.31      1.55 o 
   4   6   4       47.60       47.96      7.00 o 
   5   6   4        6.18        5.88      1.75 o 
   6   6   4       34.48       38.58      2.56 o 
  -5   7   4        0.91        0.63      1.15 o 
  -4   7   4        0.66        1.84      1.53 o 
  -3   7   4        1.76        0.27      1.49 o 
  -2   7   4       47.37       47.24      2.77 o 
  -1   7   4       23.95       27.08      2.53 o 
   0   7   4       13.47       12.86      3.78 o 
   1   7   4       64.23       61.44      2.92 o 
   2   7   4        0.55        0.72      0.93 o 
   3   7   4        5.05        4.67      1.30 o 
   4   7   4       13.91       14.04      1.83 o 
   5   7   4        0.78        0.21      0.95 o 
  -4   8   4        0.09        0.84      1.68 o 
  -3   8   4        1.99        1.88      1.59 o 
  -2   8   4        5.01        6.03      1.95 o 
  -1   8   4        0.30        1.61      1.44 o 
   0   8   4       16.75        9.78      2.53 o 
   1   8   4        1.40       -1.02      1.50 o 
   2   8   4       11.26       12.54      1.82 o 
   3   8   4        0.03        0.44      1.63 o 
   4   8   4        0.84       -0.19      1.16 o 
  -2   9   4       19.41       21.91      2.92 o 
  -1   9   4        0.11       -0.34      1.50 o 
   0   9   4        9.13       11.38      2.93 o 
   1   9   4        7.79        3.49      2.11 o 
   2   9   4        2.23        4.72      2.36 o 
   3   9   4        0.00       -0.70      1.14 o 
  -1  -8   5        0.19       -0.57      2.20 o 
   0  -8   5        1.98        5.11      2.91 o 
   1  -8   5        0.00       -1.15      2.32 o 
  -3  -7   5        0.35       -1.33      1.92 o 
  -2  -7   5        7.35        4.17      2.39 o 
  -1  -7   5       14.90       14.65      3.26 o 
   0  -7   5        2.86        1.48      2.27 o 
   1  -7   5        0.09       -0.93      1.92 o 
   2  -7   5       25.52       26.86      2.53 o 
   3  -7   5        8.77        7.93      2.29 o 
   4  -7   5        0.14        0.80      1.22 o 
  -5  -6   5        2.31       -0.54      1.98 o 
  -4  -6   5        0.02        0.40      1.81 o 
  -3  -6   5        0.68        0.89      1.97 o 
  -2  -6   5        0.18       -0.52      1.60 o 
  -1  -6   5       17.62       12.53      2.82 o 
   0  -6   5       52.54       50.71      4.70 o 
   1  -6   5       93.11      101.45      3.38 o 
   2  -6   5        3.81        4.51      1.12 o 
   3  -6   5        0.04       -0.38      1.38 o 
   4  -6   5        1.77       -0.02      1.03 o 
   5  -6   5        0.93        2.55      1.68 o 
  -6  -5   5        4.35        2.88      2.28 o 
  -5  -5   5        0.01        0.75      1.95 o 
  -4  -5   5        3.06        1.09      1.73 o 
  -3  -5   5        0.10       -0.06      1.50 o 
  -2  -5   5        8.59        6.34      2.06 o 
  -1  -5   5        5.33        5.54      2.11 o 
   0  -5   5        9.45        7.97      1.54 o 
   1  -5   5      294.82      300.03      5.91 o 
   2  -5   5        1.68        1.88      0.61 o 
   3  -5   5        1.29        0.71      0.81 o 
   4  -5   5       26.41       24.64      1.88 o 
   5  -5   5        8.92        7.79      1.24 o 
   6  -5   5        3.64        5.39      1.50 o 
  -6  -4   5        2.92        3.73      1.17 o 
  -5  -4   5        0.85        0.75      0.83 o 
  -4  -4   5        0.06       -0.59      0.95 o 
  -3  -4   5        0.55        1.19      1.22 o 
  -2  -4   5       19.93       16.00      2.66 o 
  -1  -4   5        0.96       -0.35      0.76 o 
   0  -4   5       56.98       57.86      3.08 o 
   1  -4   5       70.92       69.88      2.38 o 
   2  -4   5       48.99       49.24      2.29 o 
   3  -4   5        0.50       -0.56      0.65 o 
   4  -4   5        8.38        9.99      1.08 o 
   5  -4   5       50.42       44.33      1.93 o 
   6  -4   5        6.34        6.76      1.12 o 
  -7  -3   5       11.30       11.59      1.65 o 
  -6  -3   5        2.71        1.93      0.95 o 
  -5  -3   5       34.94       35.09      2.02 o 
  -4  -3   5        0.16       -0.14      0.62 o 
  -3  -3   5       14.12       15.67      1.30 o 
  -2  -3   5        6.62        5.24      0.65 o 
  -1  -3   5        5.51        4.88      0.84 o 
   0  -3   5       66.86       68.81      2.21 o 
   1  -3   5        8.38       13.89      1.13 o 
   2  -3   5       16.17       20.42      1.33 o 
   3  -3   5        0.04       -0.22      0.45 o 
   4  -3   5        0.81        4.35      0.75 o 
   5  -3   5       19.84       18.80      1.43 o 
   6  -3   5       42.99       39.56      2.72 o 
   7  -3   5        8.69        7.16      1.32 o 
  -7  -2   5        0.97       -0.18      1.84 o 
  -6  -2   5       25.19       25.59      1.96 o 
  -5  -2   5      300.54      296.80      7.98 o 
  -4  -2   5       47.09       45.14      1.94 o 
  -3  -2   5       40.59       40.13      1.68 o 
  -2  -2   5        6.88        9.59      0.80 o 
  -1  -2   5        9.57       12.38      1.08 o 
   0  -2   5        6.48        7.46      0.77 o 
   1  -2   5      150.84      150.58      2.70 o 
   2  -2   5       49.09       51.96      1.78 o 
   3  -2   5      264.86      262.94      4.90 o 
   4  -2   5       49.62       49.85      1.57 o 
   5  -2   5       14.21       13.83      1.02 o 
   6  -2   5        0.78        0.92      0.57 o 
   7  -2   5        0.69        0.55      0.69 o 
  -7  -1   5       13.31       12.21      2.56 o 
  -6  -1   5       46.41       46.36      4.01 o 
  -5  -1   5      310.75      302.79      7.09 o 
  -4  -1   5       74.37       68.10      3.11 o 
  -3  -1   5      126.99      118.00      2.88 o 
  -2  -1   5      125.58      130.08      2.38 o 
  -1  -1   5       97.35      110.87      2.07 o 
   0  -1   5       23.81       31.00      1.72 o 
   1  -1   5       21.81       21.36      0.82 o 
   2  -1   5      468.09      507.00      7.32 o 
   3  -1   5        1.95        2.45      0.47 o 
   4  -1   5        0.96        1.37      0.36 o 
   5  -1   5       19.70       17.47      0.94 o 
   6  -1   5       14.46       14.88      1.21 o 
   7  -1   5       47.22       43.42      2.56 o 
   8  -1   5       52.55       45.00      3.37 o 
  -7   0   5       16.84       15.61      2.04 o 
  -6   0   5       41.26       44.30      2.80 o 
  -5   0   5      245.84      246.40      6.19 o 
  -4   0   5       39.23       36.00      1.79 o 
  -3   0   5        0.24        0.22      0.37 o 
  -2   0   5      915.56      943.24     10.53 o 
  -1   0   5      279.83      288.01      3.86 o 
   0   0   5      440.14      435.98      4.55 o 
   1   0   5      148.06      148.34      2.22 o 
   2   0   5       25.88       26.56      0.70 o 
   3   0   5       59.72       66.04      1.13 o 
   4   0   5       34.16       40.26      3.46 o 
   5   0   5       29.88       29.72      1.32 o 
   6   0   5      121.90      131.87      2.85 o 
   7   0   5       10.16       11.76      1.36 o 
   8   0   5       60.21       56.22      3.62 o 
  -7   1   5        7.83        6.50      1.56 o 
  -6   1   5       11.39        9.49      5.66 o 
  -5   1   5      104.39      105.89      3.17 o 
  -4   1   5       13.99       15.57      1.35 o 
  -3   1   5       50.82       56.49      4.30 o 
  -2   1   5      516.20      520.14      5.68 o 
  -1   1   5       75.99       75.86      1.40 o 
   0   1   5      159.41      181.32      2.56 o 
   1   1   5       68.71       60.06      1.85 o 
   2   1   5      584.22      607.43      6.91 o 
   3   1   5      168.51      176.63      2.00 o 
   4   1   5        8.86        8.20      0.74 o 
   5   1   5      145.68      142.76      2.74 o 
   6   1   5       77.43       76.38      2.36 o 
   7   1   5        0.20       -0.47      0.96 o 
   8   1   5       24.14       25.02      2.16 o 
  -7   2   5       11.49       16.02      3.40 o 
  -6   2   5        0.37        0.44      1.37 o 
  -5   2   5        4.68        5.80      1.26 o 
  -4   2   5       10.00       10.56      1.57 o 
  -3   2   5       26.61       26.46      1.40 o 
  -2   2   5      129.86      135.18      2.01 o 
  -1   2   5      252.00      246.37      4.46 o 
   0   2   5      105.83      110.23      1.91 o 
   1   2   5       37.19       42.12      1.23 o 
   2   2   5       38.88       38.94      1.03 o 
   3   2   5       59.11       55.13      0.99 o 
   4   2   5        3.99        2.04      0.49 o 
   5   2   5        5.34        5.48      0.91 o 
   6   2   5       74.01       77.44      4.76 o 
   7   2   5        0.02        0.40      1.77 o 
   8   2   5        6.75        7.85      2.69 o 
  -7   3   5        8.82        8.96      1.58 o 
  -6   3   5        3.49        3.81      1.18 o 
  -5   3   5        0.00        0.36      0.65 o 
  -4   3   5        7.52        7.36      1.01 o 
  -3   3   5        6.56        3.46      1.48 o 
  -2   3   5        6.69        9.20      0.76 o 
  -1   3   5        9.81        9.21      0.62 o 
   0   3   5      118.18      122.75      1.99 o 
   1   3   5      249.26      244.46      3.77 o 
   2   3   5       21.05       21.56      1.77 o 
   3   3   5      108.98      100.49      2.31 o 
   4   3   5        1.21        0.35      0.61 o 
   5   3   5      102.02       98.51      2.78 o 
   6   3   5        5.87        5.01      2.19 o 
   7   3   5       22.31       22.32      1.50 o 
  -7   4   5       20.46       19.76      1.74 o 
  -6   4   5       12.31       12.80      1.56 o 
  -5   4   5       66.31       66.06      2.35 o 
  -4   4   5        5.59        5.37      1.14 o 
  -3   4   5      211.44      223.12      3.41 o 
  -2   4   5       12.43       12.29      0.76 o 
  -1   4   5       66.80       63.03      1.52 o 
   0   4   5      373.13      377.93      4.57 o 
   1   4   5       12.47       11.03      0.92 o 
   2   4   5        0.31        0.86      0.45 o 
   3   4   5       82.58       88.49      2.33 o 
   4   4   5        4.24        3.45      0.84 o 
   5   4   5       20.43       19.86      1.50 o 
   6   4   5        5.90        5.34      1.05 o 
   7   4   5       11.52        8.41      2.84 o 
  -6   5   5        8.28        8.70      1.16 o 
  -5   5   5       20.36       19.80      1.41 o 
  -4   5   5      183.65      182.30      3.40 o 
  -3   5   5       15.45       16.12      1.17 o 
  -2   5   5        1.46        1.03      0.80 o 
  -1   5   5      300.67      291.39      4.71 o 
   0   5   5       14.40       16.48      1.68 o 
   1   5   5       85.93       92.47      2.62 o 
   2   5   5       25.74       24.53      1.44 o 
   3   5   5        2.18        2.48      1.21 o 
   4   5   5       28.45       23.06      1.75 o 
   5   5   5        9.17       10.99      1.42 o 
   6   5   5        0.01        0.49      0.76 o 
   7   5   5       14.60       10.74      3.91 o 
  -6   6   5        1.30        1.07      0.91 o 
  -5   6   5        6.00        5.51      1.43 o 
  -4   6   5       27.14       26.28      2.79 o 
  -3   6   5       15.24       18.75      1.96 o 
  -2   6   5       14.28       14.44      1.40 o 
  -1   6   5        3.41        3.49      0.94 o 
   0   6   5      385.78      390.25      8.83 o 
   1   6   5        4.15        2.66      0.84 o 
   2   6   5        4.58        1.51      0.88 o 
   3   6   5       99.97      103.87      3.58 o 
   4   6   5        9.58        9.78      1.45 o 
   5   6   5        2.36        0.86      0.88 o 
   6   6   5        0.93        0.53      0.89 o 
  -5   7   5        0.49        1.76      1.79 o 
  -4   7   5        0.04        1.03      1.44 o 
  -3   7   5        0.01        0.47      0.98 o 
  -2   7   5        3.01        1.06      1.18 o 
  -1   7   5        0.36        0.56      1.31 o 
   0   7   5       55.14       60.01      3.23 o 
   1   7   5       19.65       17.03      1.86 o 
   2   7   5       23.53       23.11      2.07 o 
   3   7   5       11.82       11.37      1.60 o 
   4   7   5        3.77        2.10      1.73 o 
   5   7   5        1.99        2.19      1.13 o 
  -4   8   5        0.17        1.01      1.71 o 
  -3   8   5        0.02        0.24      1.05 o 
  -2   8   5        0.27        1.52      1.00 o 
  -1   8   5        0.11       -0.82      1.19 o 
   0   8   5        5.30        3.46      1.57 o 
   1   8   5        0.23       -0.01      1.42 o 
   2   8   5        9.05        8.13      1.61 o 
   3   8   5        0.30        0.99      1.09 o 
   4   8   5        0.10        0.18      1.02 o 
  -2   9   5        0.00        3.62      1.88 o 
  -1   9   5        2.43       -0.16      1.61 o 
   0   9   5        6.15       11.15      2.88 o 
   1   9   5        0.19       -0.54      1.74 o 
   2   9   5        3.19        4.17      2.31 o 
  -2  -7   6        0.29        3.32      2.53 o 
  -1  -7   6        2.78        3.93      2.29 o 
   0  -7   6        0.94       -0.47      2.10 o 
   1  -7   6        3.64       -0.65      1.92 o 
   2  -7   6        8.48        8.18      1.02 o 
   3  -7   6        9.09        7.19      2.41 o 
  -4  -6   6        1.13        0.06      1.92 o 
  -3  -6   6       14.87        9.46      2.70 o 
  -2  -6   6        0.02        1.67      1.81 o 
  -1  -6   6       19.84       11.21      2.81 o 
   0  -6   6        5.31        5.25      2.45 o 
   1  -6   6       19.90       20.89      1.93 o 
   2  -6   6        0.05        1.35      0.63 o 
   3  -6   6       20.79       23.19      2.48 o 
   4  -6   6        3.14        3.20      1.81 o 
  -5  -5   6        0.05        0.66      1.79 o 
  -4  -5   6       30.07       26.50      3.77 o 
  -3  -5   6        5.35        6.81      2.35 o 
  -2  -5   6       81.18       63.10      4.71 o 
  -1  -5   6       12.16       11.61      2.71 o 
   0  -5   6       15.25       12.80      1.53 o 
   1  -5   6      224.10      230.15     10.10 o 
   2  -5   6        0.54        0.97      0.86 o 
   3  -5   6        2.05        2.00      0.98 o 
   4  -5   6       14.43       12.97      1.57 o 
   5  -5   6        0.05        0.67      0.90 o 
  -6  -4   6        5.72        6.26      2.49 o 
  -5  -4   6        4.80        5.57      2.16 o 
  -4  -4   6        6.20        3.30      2.20 o 
  -3  -4   6        2.95        2.10      1.81 o 
  -2  -4   6       24.91       23.52      3.20 o 
  -1  -4   6       15.41       14.79      1.43 o 
   0  -4   6       46.08       48.91      2.17 o 
   1  -4   6       22.67       24.75      1.47 o 
   2  -4   6       18.66       18.18      1.81 o 
   3  -4   6        5.41       10.52      1.26 o 
   4  -4   6       52.43       46.67      2.71 o 
   5  -4   6        9.88        8.17      1.50 o 
   6  -4   6        0.00        1.11      0.85 o 
  -6  -3   6       18.77       17.40      1.77 o 
  -5  -3   6        0.74        1.00      0.90 o 
  -4  -3   6       43.14       37.17      2.47 o 
  -3  -3   6       70.05       66.30      4.44 o 
  -2  -3   6       14.33       13.48      2.50 o 
  -1  -3   6        6.43        6.16      1.04 o 
   0  -3   6        2.82        3.62      0.83 o 
   1  -3   6       95.02       94.47      2.04 o 
   2  -3   6        0.04        0.72      0.66 o 
   3  -3   6       53.76       56.99      4.95 o 
   4  -3   6       62.78       55.41      1.94 o 
   5  -3   6       28.12       26.77      1.51 o 
   6  -3   6        0.14       -0.94      0.62 o 
   7  -3   6        0.95        1.30      0.80 o 
  -7  -2   6       24.49       29.87      4.63 o 
  -6  -2   6        8.02        9.14      3.16 o 
  -5  -2   6       24.74       26.05      1.84 o 
  -4  -2   6       56.95       53.14      3.30 o 
  -3  -2   6      123.37      122.66      6.25 o 
  -2  -2   6        4.77        3.62      0.72 o 
  -1  -2   6      151.98      152.05      3.22 o 
   0  -2   6        1.79        2.48      0.63 o 
   1  -2   6        0.94        0.66      0.63 o 
   2  -2   6       22.86       21.95      3.24 o 
   3  -2   6       19.73       22.40      1.45 o 
   4  -2   6        7.52        8.77      0.87 o 
   5  -2   6       33.94       31.12      1.42 o 
   6  -2   6        0.08        0.02      0.56 o 
   7  -2   6        0.05        0.64      0.67 o 
  -7  -1   6       18.38       21.26      3.12 o 
  -6  -1   6        3.28        1.80      1.13 o 
  -5  -1   6        0.46        1.39      1.01 o 
  -4  -1   6        0.16       -0.06      1.11 o 
  -3  -1   6       17.37       16.54      1.09 o 
  -2  -1   6       72.58       75.76      1.86 o 
  -1  -1   6      189.23      183.94      3.01 o 
   0  -1   6       52.16       44.26      2.52 o 
   1  -1   6       74.52       72.99      1.65 o 
   2  -1   6        1.72        1.60      0.90 o 
   3  -1   6        0.04        0.03      0.83 o 
   4  -1   6        4.09        3.06      0.62 o 
   5  -1   6        6.69        7.94      0.75 o 
   6  -1   6       40.51       39.21      2.29 o 
   7  -1   6        5.38        3.53      1.24 o 
  -7   0   6        0.38        0.14      1.15 o 
  -6   0   6        1.97        1.12      1.08 o 
  -5   0   6      286.21      273.66     11.26 o 
  -4   0   6       36.21       38.02      1.95 o 
  -3   0   6       44.09       43.50      1.60 o 
  -2   0   6        6.93        9.04      0.80 o 
  -1   0   6       22.86       24.53      0.87 o 
   0   0   6      382.25      389.05      4.27 o 
   1   0   6       92.26       95.11      1.72 o 
   2   0   6      236.24      249.68      3.09 o 
   3   0   6        0.01       -0.14      0.34 o 
   4   0   6       19.82       17.70      0.82 o 
   5   0   6        4.64        3.74      0.86 o 
   6   0   6       22.40       20.96      1.51 o 
   7   0   6        0.60        1.18      1.01 o 
  -7   1   6        0.07       -0.46      1.66 o 
  -6   1   6       13.95       14.62      1.92 o 
  -5   1   6      142.66      148.12      4.57 o 
  -4   1   6      111.51      114.59      4.08 o 
  -3   1   6       15.59       21.90      1.18 o 
  -2   1   6       18.49       18.21      0.81 o 
  -1   1   6      857.54      871.52      8.70 o 
   0   1   6      206.60      219.84      2.75 o 
   1   1   6       59.25       56.75      1.58 o 
   2   1   6      177.94      189.92      2.52 o 
   3   1   6       37.21       38.56      0.91 o 
   4   1   6        0.07        0.19      0.32 o 
   5   1   6      401.09      417.15      5.62 o 
   6   1   6       57.89       59.29      2.01 o 
   7   1   6        2.61        2.96      1.86 o 
  -7   2   6        3.78        3.76      1.45 o 
  -6   2   6        0.03       -1.00      0.97 o 
  -5   2   6        2.29        3.00      1.04 o 
  -4   2   6       12.81       11.99      1.36 o 
  -3   2   6       67.53       68.66      1.71 o 
  -2   2   6       12.53       12.93      0.85 o 
  -1   2   6       49.20       48.84      1.20 o 
   0   2   6       48.28       49.85      2.65 o 
   1   2   6       23.88       22.23      1.45 o 
   2   2   6        9.19       10.31      0.65 o 
   3   2   6       25.28       26.00      0.91 o 
   4   2   6        1.11        1.13      0.49 o 
   5   2   6        6.47        5.53      0.62 o 
   6   2   6      142.41      151.49      5.14 o 
   7   2   6        1.80        2.61      2.03 o 
  -7   3   6        2.40        4.54      1.17 o 
  -6   3   6        1.22        0.50      0.86 o 
  -5   3   6        6.45        6.06      1.06 o 
  -4   3   6        6.78        5.62      1.19 o 
  -3   3   6        0.08       -0.58      0.49 o 
  -2   3   6        0.09        0.21      0.37 o 
  -1   3   6       76.64       73.74      2.28 o 
   0   3   6        5.33        3.38      0.50 o 
   1   3   6       31.66       28.64      1.22 o 
   2   3   6      145.76      145.74      2.95 o 
   3   3   6       23.43       22.28      1.95 o 
   4   3   6        0.59        0.64      0.48 o 
   5   3   6      155.42      161.70      3.49 o 
   6   3   6       18.38       18.07      2.60 o 
   7   3   6        6.81        4.59      0.85 o 
  -6   4   6        0.92       -0.19      0.88 o 
  -5   4   6       55.14       59.43      2.33 o 
  -4   4   6        0.10        0.82      0.68 o 
  -3   4   6       83.93       81.75      1.99 o 
  -2   4   6       28.17       30.63      2.67 o 
  -1   4   6       37.85       37.71      1.29 o 
   0   4   6        0.30        0.21      0.43 o 
   1   4   6       95.67       95.79      2.31 o 
   2   4   6        1.27        0.07      0.53 o 
   3   4   6        0.19        0.64      0.58 o 
   4   4   6        7.18        5.99      1.24 o 
   5   4   6       23.82       26.44      2.63 o 
   6   4   6        1.96        2.52      0.86 o 
   7   4   6        5.10        4.45      1.03 o 
  -6   5   6        0.31        0.63      0.97 o 
  -5   5   6       49.65       42.27      2.56 o 
  -4   5   6        0.83        2.18      1.69 o 
  -3   5   6       30.64       29.58      1.82 o 
  -2   5   6       62.81       69.47      5.40 o 
  -1   5   6       84.85       82.37      2.15 o 
   0   5   6        0.22        0.12      0.51 o 
   1   5   6        0.00       -0.15      0.82 o 
   2   5   6        3.50        3.97      0.83 o 
   3   5   6        1.62        1.41      0.78 o 
   4   5   6        0.00       -0.65      0.57 o 
   5   5   6        5.84        6.11      1.39 o 
   6   5   6        0.15       -0.81      0.82 o 
  -5   6   6       14.05       14.95      2.63 o 
  -4   6   6       14.20       15.25      4.41 o 
  -3   6   6       72.94       75.07      2.81 o 
  -2   6   6       41.91       46.26      2.19 o 
  -1   6   6       13.79       16.49      2.84 o 
   0   6   6      337.94      319.63      6.94 o 
   1   6   6        0.27        0.55      0.96 o 
   2   6   6       31.29       33.77      1.83 o 
   3   6   6        5.44        4.81      1.16 o 
   4   6   6        0.41        1.03      0.87 o 
   5   6   6        5.54        4.77      1.24 o 
   6   6   6       12.62       12.00      1.70 o 
  -4   7   6        0.98        0.31      1.57 o 
  -3   7   6        3.63        2.96      1.11 o 
  -2   7   6        0.79        1.60      1.56 o 
  -1   7   6       36.34       40.01      2.60 o 
   0   7   6       12.26        7.37      1.68 o 
   1   7   6       31.46       34.60      3.17 o 
   2   7   6       58.21       60.43      2.97 o 
   3   7   6       12.34       11.91      3.29 o 
   4   7   6       46.62       51.62      7.41 o 
   5   7   6        2.79        1.17      1.04 o 
  -3   8   6        1.05        2.55      1.28 o 
  -2   8   6        0.36       -0.20      2.13 o 
  -1   8   6        2.25        1.13      1.45 o 
   0   8   6        4.96        0.88      1.39 o 
   1   8   6        1.09        1.81      1.58 o 
   2   8   6        0.04        2.40      1.17 o 
   3   8   6        3.02        1.02      1.04 o 
   4   8   6        1.45        2.11      1.22 o 
  -1   9   6        2.17        1.96      1.60 o 
   0   9   6        0.10        0.49      1.77 o 
   1   9   6        3.12        1.30      1.98 o 
   2   9   6        1.30        5.47      2.35 o 
  -1  -7   7        0.00        3.53      2.55 o 
   0  -7   7        0.08       -0.24      2.31 o 
   1  -7   7       19.11       21.98      1.88 o 
  -3  -6   7        3.93        3.30      2.49 o 
  -2  -6   7        1.37        0.36      2.01 o 
  -1  -6   7        1.67       -1.10      1.85 o 
   0  -6   7        2.12        2.22      2.31 o 
   1  -6   7       11.76       16.80      1.31 o 
   2  -6   7        0.23       -1.09      0.92 o 
   3  -6   7       13.56       13.52      1.73 o 
   4  -6   7        0.29       -0.42      1.27 o 
  -4  -5   7        0.00       -0.83      1.78 o 
  -3  -5   7       10.99       12.93      3.04 o 
  -2  -5   7        3.44        5.23      2.31 o 
  -1  -5   7        0.37        3.91      2.05 o 
   0  -5   7       39.82       42.90      2.42 o 
   1  -5   7        0.80        0.36      0.63 o 
   2  -5   7        0.01       -0.32      0.84 o 
   3  -5   7        1.25        0.49      0.94 o 
   4  -5   7        0.63        1.59      1.13 o 
   5  -5   7        0.23        1.18      1.33 o 
  -5  -4   7        0.06       -2.09      1.67 o 
  -4  -4   7        1.55        1.11      2.00 o 
  -3  -4   7       59.54       52.87      4.54 o 
  -2  -4   7        1.38        0.75      1.67 o 
  -1  -4   7       26.67       28.12      4.68 o 
   0  -4   7      251.94      265.56      5.63 o 
   1  -4   7       28.98       31.89      1.36 o 
   2  -4   7       72.12       74.32      2.74 o 
   3  -4   7        2.85        2.43      0.99 o 
   4  -4   7        1.44        2.04      0.89 o 
   5  -4   7       11.10        5.99      1.20 o 
   6  -4   7       15.13       16.03      1.52 o 
  -6  -3   7        2.21        1.11      1.84 o 
  -5  -3   7        1.37        1.08      1.98 o 
  -4  -3   7        8.93        4.82      2.19 o 
  -3  -3   7        4.28        5.95      2.00 o 
  -2  -3   7        9.62       13.00      2.64 o 
  -1  -3   7       80.56       82.29      2.50 o 
   0  -3   7      122.14      119.47      2.72 o 
   1  -3   7      218.26      219.25      3.50 o 
   2  -3   7        3.35        3.99      0.90 o 
   3  -3   7        0.90        1.11      0.87 o 
   4  -3   7       29.27       23.40      1.62 o 
   5  -3   7        3.32        3.92      0.86 o 
   6  -3   7        1.57        1.78      1.31 o 
  -6  -2   7        7.30        8.25      2.86 o 
  -5  -2   7       12.66        9.45      2.58 o 
  -4  -2   7        0.10       -1.22      0.82 o 
  -3  -2   7       40.65       42.49      2.26 o 
  -2  -2   7       30.61       33.64      2.03 o 
  -1  -2   7       45.16       38.81      1.68 o 
   0  -2   7       98.10       97.52      2.49 o 
   1  -2   7      183.54      186.06      3.28 o 
   2  -2   7        0.06        1.15      1.11 o 
   3  -2   7        4.09        3.79      0.87 o 
   4  -2   7       27.43       22.65      1.30 o 
   5  -2   7        0.01        0.01      0.56 o 
   6  -2   7        0.46        1.00      1.12 o 
   7  -2   7        0.89        0.67      0.71 o 
  -6  -1   7        1.97        3.47      1.34 o 
  -5  -1   7       19.64       19.95      5.26 o 
  -4  -1   7        0.09        0.06      1.16 o 
  -3  -1   7       71.84       74.95      2.38 o 
  -2  -1   7       22.07       21.51      1.36 o 
  -1  -1   7        9.47        8.76      0.98 o 
   0  -1   7       88.33       84.20      2.16 o 
   1  -1   7       39.55       41.80      2.30 o 
   2  -1   7       34.58       39.28      2.32 o 
   3  -1   7        0.20        0.21      1.07 o 
   4  -1   7        6.74        8.15      1.88 o 
   5  -1   7        0.01       -0.16      0.49 o 
   6  -1   7       26.11       26.00      1.19 o 
   7  -1   7        1.52        2.26      1.12 o 
  -7   0   7        9.96        9.76      1.85 o 
  -6   0   7        3.30        4.16      1.48 o 
  -5   0   7       16.20       14.10      2.88 o 
  -4   0   7       42.68       45.31      1.78 o 
  -3   0   7        4.84        4.87      0.94 o 
  -2   0   7        8.47        7.73      1.00 o 
  -1   0   7      105.28      105.55      3.02 o 
   0   0   7       68.35       69.82      1.86 o 
   1   0   7       62.48       68.66      3.50 o 
   2   0   7      473.25      471.03      9.28 o 
   3   0   7        7.85        7.25      1.30 o 
   4   0   7       10.13        9.41      1.13 o 
   5   0   7        0.36       -0.22      0.68 o 
   6   0   7        2.73        2.19      0.88 o 
   7   0   7        1.92        2.12      2.40 o 
  -7   1   7        0.01       -0.49      1.07 o 
  -6   1   7       55.71       54.55      3.30 o 
  -5   1   7       50.05       52.77      3.54 o 
  -4   1   7       33.71       32.14      1.57 o 
  -3   1   7        1.44        1.82      0.62 o 
  -2   1   7        7.14        9.59      0.77 o 
  -1   1   7       19.90       21.93      0.92 o 
   0   1   7        2.80        4.65      0.62 o 
   1   1   7      159.70      165.95      2.70 o 
   2   1   7      453.55      477.87      8.62 o 
   3   1   7        8.75        9.89      0.89 o 
   4   1   7       15.14       14.54      1.07 o 
   5   1   7       37.83       39.27      3.12 o 
   6   1   7        0.72        1.73      1.44 o 
  -6   2   7       43.22       42.13      2.56 o 
  -5   2   7      151.27      167.59      5.08 o 
  -4   2   7      125.36      123.83      2.84 o 
  -3   2   7       28.25       29.25      1.41 o 
  -2   2   7       96.30      102.05      2.03 o 
  -1   2   7      265.15      277.82      3.60 o 
   0   2   7        5.63        6.66      1.29 o 
   1   2   7      176.97      163.29      3.30 o 
   2   2   7      140.68      140.99      3.01 o 
   3   2   7       90.87      100.33      2.25 o 
   4   2   7        2.63        1.91      0.63 o 
   5   2   7      113.45      119.61      2.52 o 
   6   2   7      100.01      103.09      4.24 o 
   7   2   7        6.51        5.58      2.70 o 
  -6   3   7        3.32        4.42      1.16 o 
  -5   3   7       16.22       18.00      1.85 o 
  -4   3   7        1.19        1.06      0.82 o 
  -3   3   7        3.50        3.69      0.79 o 
  -2   3   7        6.59        5.96      0.74 o 
  -1   3   7       80.85       77.32      1.95 o 
   0   3   7        0.11        0.38      0.44 o 
   1   3   7        2.20        2.99      0.78 o 
   2   3   7       95.17       89.84      2.20 o 
   3   3   7        6.81        8.25      0.86 o 
   4   3   7       22.91       22.79      1.22 o 
   5   3   7       93.18       99.10      2.64 o 
   6   3   7       26.19       23.53      2.13 o 
   7   3   7       10.78       13.18      2.96 o 
  -6   4   7        2.43        1.20      1.31 o 
  -5   4   7        1.54        1.95      1.17 o 
  -4   4   7        1.15        1.12      1.47 o 
  -3   4   7       38.55       46.00      2.17 o 
  -2   4   7        1.67        2.31      0.87 o 
  -1   4   7      185.64      175.22      3.26 o 
   0   4   7        5.22        4.57      0.65 o 
   1   4   7       19.47       21.29      1.25 o 
   2   4   7        4.22        3.91      0.74 o 
   3   4   7       19.40       20.84      3.35 o 
   4   4   7        0.93        0.44      0.62 o 
   5   4   7        0.15       -1.01      0.71 o 
   6   4   7       26.67       23.91      1.97 o 
   7   4   7        3.36        2.95      0.89 o 
  -5   5   7        7.93        6.52      2.11 o 
  -4   5   7        1.46        2.81      2.15 o 
  -3   5   7       81.02       77.54      3.70 o 
  -2   5   7       42.01       40.07      1.99 o 
  -1   5   7       78.01       72.57      2.07 o 
   0   5   7       68.75       61.76      2.36 o 
   1   5   7        4.74        4.89      0.96 o 
   2   5   7        3.77        1.75      0.79 o 
   3   5   7        3.57        1.84      0.84 o 
   4   5   7        5.16        5.05      1.25 o 
   5   5   7        0.08       -0.86      0.98 o 
   6   5   7        0.07       -0.83      1.03 o 
  -5   6   7        1.41        2.13      1.89 o 
  -4   6   7        0.10        0.41      1.45 o 
  -3   6   7        0.05       -0.53      0.93 o 
  -2   6   7       13.84       14.20      1.48 o 
  -1   6   7       15.58       12.87      1.32 o 
   0   6   7        2.42        0.00      0.78 o 
   1   6   7        1.69        0.77      0.82 o 
   2   6   7        0.77        1.26      0.78 o 
   3   6   7        0.85        1.03      1.49 o 
   4   6   7        8.98        9.54      1.69 o 
   5   6   7        1.68        0.68      0.88 o 
   6   6   7        1.38        0.84      1.02 o 
  -4   7   7       22.42       20.97      2.96 o 
  -3   7   7        2.32        2.44      1.23 o 
  -2   7   7        1.46        1.47      1.03 o 
  -1   7   7       71.55       72.43      2.69 o 
   0   7   7        2.45        1.65      1.67 o 
   1   7   7        9.07        5.61      1.23 o 
   2   7   7        1.25        1.71      1.24 o 
   3   7   7        1.33       -0.99      0.95 o 
   4   7   7        3.69        4.14      1.27 o 
   5   7   7        2.44        0.79      1.08 o 
  -3   8   7        4.09        8.79      3.46 o 
  -2   8   7        1.15        0.44      1.11 o 
  -1   8   7        0.33       -0.10      2.00 o 
   0   8   7       49.24       48.73      3.40 o 
   1   8   7        2.57        0.17      1.54 o 
   2   8   7        0.65        1.08      1.14 o 
   3   8   7        7.60        7.31      1.60 o 
  -2  -6   8        0.00        1.54      2.25 o 
  -1  -6   8        1.85        0.04      2.14 o 
   0  -6   8        0.40       -0.47      1.03 o 
   1  -6   8        0.02        0.09      0.75 o 
   2  -6   8        0.01       -1.17      0.96 o 
  -3  -5   8        0.17        2.32      2.14 o 
  -2  -5   8        1.89        2.11      2.21 o 
  -1  -5   8        8.98       10.10      1.55 o 
   0  -5   8       20.74       21.21      1.99 o 
   1  -5   8       12.38       13.54      1.12 o 
   2  -5   8       14.56       12.80      1.65 o 
   3  -5   8       14.04       18.02      2.80 o 
   4  -5   8        3.59        3.70      1.18 o 
  -4  -4   8        0.04       -1.83      1.76 o 
  -3  -4   8        1.19       -0.57      1.64 o 
  -2  -4   8        0.01        1.01      1.01 o 
  -1  -4   8        3.83        3.00      0.99 o 
   0  -4   8        7.04        6.52      0.93 o 
   1  -4   8       25.07       26.25      1.28 o 
   2  -4   8       16.96       19.17      1.95 o 
   3  -4   8        0.02        0.72      0.97 o 
   4  -4   8        4.03        3.08      1.05 o 
   5  -4   8        2.91        3.33      1.76 o 
  -5  -3   8        0.06        2.28      2.13 o 
  -4  -3   8       28.07       17.98      1.93 o 
  -3  -3   8       16.83       16.95      1.83 o 
  -2  -3   8      150.94      148.77      4.35 o 
  -1  -3   8       33.46       34.83      2.10 o 
   0  -3   8        5.81        6.68      0.90 o 
   1  -3   8      430.69      446.12      5.92 o 
   2  -3   8       30.90       34.89      2.08 o 
   3  -3   8        7.18        7.44      1.14 o 
   4  -3   8       29.53       28.24      1.84 o 
   5  -3   8        1.32        0.84      1.17 o 
   6  -3   8        3.70        1.93      0.85 o 
  -6  -2   8        9.14       11.06      3.11 o 
  -5  -2   8        0.23       -1.37      1.48 o 
  -4  -2   8        7.23        6.01      1.43 o 
  -3  -2   8       90.72       70.55      3.30 o 
  -2  -2   8       24.19       27.00      1.67 o 
  -1  -2   8      107.12      102.50      2.79 o 
   0  -2   8       70.16       64.91      2.10 o 
   1  -2   8        0.00        0.27      0.84 o 
   2  -2   8       17.75       19.89      2.09 o 
   3  -2   8       28.86       34.60      1.86 o 
   4  -2   8        7.76        6.04      1.00 o 
   5  -2   8       24.73       18.28      1.37 o 
   6  -2   8       17.90       16.71      2.05 o 
  -6  -1   8        1.44        2.74      2.25 o 
  -5  -1   8       21.77       16.61      3.22 o 
  -4  -1   8        3.20        2.96      1.21 o 
  -3  -1   8       39.44       41.51      3.48 o 
  -2  -1   8       14.32       14.29      1.28 o 
  -1  -1   8      105.56      106.62      3.24 o 
   0  -1   8        0.59        0.72      0.65 o 
   1  -1   8       67.76       60.22      3.60 o 
   2  -1   8        4.46        3.65      1.24 o 
   3  -1   8       33.71       36.79      2.51 o 
   4  -1   8       93.76       90.52      3.83 o 
   5  -1   8        4.27        4.02      0.75 o 
   6  -1   8        0.03       -0.15      0.54 o 
   7  -1   8       18.72       19.88      4.01 o 
  -6   0   8        0.80        0.36      1.91 o 
  -5   0   8        2.16        2.32      2.01 o 
  -4   0   8        6.10        5.59      1.14 o 
  -3   0   8       10.60        9.74      1.20 o 
  -2   0   8       13.68       12.02      1.18 o 
  -1   0   8        7.43        6.94      0.93 o 
   0   0   8       14.24       11.87      0.98 o 
   1   0   8       85.10       86.44      3.30 o 
   2   0   8        0.32       -0.90      0.93 o 
   3   0   8       89.66       92.62      4.90 o 
   4   0   8      100.48       98.68      3.80 o 
   5   0   8        1.34        0.13      1.94 o 
   6   0   8       18.92       16.53      2.33 o 
   7   0   8        0.16       -0.49      2.02 o 
  -6   1   8        0.00        0.51      1.87 o 
  -5   1   8       11.22        8.99      1.92 o 
  -4   1   8        4.79        3.71      1.03 o 
  -3   1   8       18.80       19.43      1.25 o 
  -2   1   8       26.96       30.17      1.22 o 
  -1   1   8        1.14        0.43      0.56 o 
   0   1   8        0.97        0.25      0.57 o 
   1   1   8       26.22       27.98      2.27 o 
   2   1   8        3.63        3.72      0.97 o 
   3   1   8       28.27       27.85      1.77 o 
   4   1   8       33.91       34.21      1.64 o 
   5   1   8        3.27        1.63      1.98 o 
   6   1   8       47.10       38.99      3.81 o 
   7   1   8        0.72        0.60      2.17 o 
  -6   2   8        0.00       -0.29      1.38 o 
  -5   2   8      115.53      116.36      3.80 o 
  -4   2   8        0.56        0.80      0.76 o 
  -3   2   8        8.64        9.64      1.05 o 
  -2   2   8      132.49      131.39      2.43 o 
  -1   2   8        0.88        0.76      0.52 o 
   0   2   8        1.17        1.77      0.55 o 
   1   2   8        0.01       -0.61      0.65 o 
   2   2   8        0.57        1.41      0.68 o 
   3   2   8        3.88        4.84      1.44 o 
   4   2   8        9.80       10.12      2.21 o 
   5   2   8        1.36       -0.09      1.38 o 
   6   2   8       19.36       18.60      3.50 o 
   7   2   8        9.73        5.14      2.72 o 
  -6   3   8       16.33       17.45      2.03 o 
  -5   3   8       56.45       60.24      2.82 o 
  -4   3   8       40.76       48.71      2.32 o 
  -3   3   8        4.64        3.59      1.06 o 
  -2   3   8       37.68       39.39      1.62 o 
  -1   3   8       33.49       36.60      1.32 o 
   0   3   8        5.26        5.29      0.84 o 
   1   3   8       68.11       65.86      3.61 o 
   2   3   8      121.81      122.52      2.74 o 
   3   3   8       48.43       53.36      1.93 o 
   4   3   8        1.41        0.64      0.60 o 
   5   3   8      114.15      112.32      3.03 o 
   6   3   8       33.17       33.83      3.57 o 
  -5   4   8        3.72        0.92      1.46 o 
  -4   4   8        0.90        2.60      1.15 o 
  -3   4   8       38.89       42.48      2.52 o 
  -2   4   8       28.87       31.63      3.68 o 
  -1   4   8       37.07       30.68      3.68 o 
   0   4   8        0.63        1.58      0.56 o 
   1   4   8       36.67       40.24      1.66 o 
   2   4   8       19.95       17.65      1.23 o 
   3   4   8        2.94        3.20      0.88 o 
   4   4   8       10.45       11.24      1.10 o 
   5   4   8        5.92        8.11      1.12 o 
   6   4   8       60.98       66.06      3.19 o 
  -5   5   8        3.77        2.69      1.87 o 
  -4   5   8        1.13        2.07      1.04 o 
  -3   5   8       11.90       15.03      1.57 o 
  -2   5   8        0.13       -1.03      0.81 o 
  -1   5   8       61.02       52.69      1.87 o 
   0   5   8       56.85       57.62      1.66 o 
   1   5   8       31.75       25.78      1.51 o 
   2   5   8       13.37       14.83      1.96 o 
   3   5   8        0.70        0.71      0.72 o 
   4   5   8        6.30        5.86      2.32 o 
   5   5   8       13.80       12.71      4.51 o 
   6   5   8       14.33       13.24      1.68 o 
  -4   6   8        0.33        0.23      1.14 o 
  -3   6   8        0.04        0.02      0.95 o 
  -2   6   8        0.92        0.45      0.93 o 
  -1   6   8       23.48       21.09      1.59 o 
   0   6   8        5.04        5.32      1.14 o 
   1   6   8        5.36        2.39      1.09 o 
   2   6   8       10.62       11.16      1.35 o 
   3   6   8        0.03       -0.57      0.81 o 
   4   6   8        2.13        2.88      1.46 o 
   5   6   8        0.04        0.43      0.94 o 
  -3   7   8        1.01        0.93      1.11 o 
  -2   7   8        2.86        1.80      1.10 o 
  -1   7   8       19.97       15.26      2.25 o 
   0   7   8        0.10        1.05      1.29 o 
   1   7   8        0.20       -0.49      0.89 o 
   2   7   8        3.60        2.78      1.29 o 
   3   7   8        1.36        1.71      1.04 o 
   4   7   8        6.11        3.37      1.26 o 
  -2   8   8        1.73        2.59      1.25 o 
  -1   8   8        4.04        5.13      1.78 o 
   0   8   8       48.58       42.12      3.83 o 
   1   8   8        0.34        0.02      1.77 o 
   2   8   8        1.08       -0.93      1.89 o 
   3   8   8        9.88        8.24      1.68 o 
  -2  -5   9        8.01       12.11      2.30 o 
  -1  -5   9        5.94        5.59      1.41 o 
   0  -5   9        6.07        5.02      2.08 o 
   1  -5   9        0.00       -0.20      0.63 o 
   2  -5   9       16.34       16.56      3.11 o 
   3  -5   9        1.31       -0.77      0.99 o 
  -4  -4   9        3.86        2.90      1.51 o 
  -3  -4   9        1.94        1.91      1.37 o 
  -2  -4   9        0.44        0.16      1.16 o 
  -1  -4   9        5.31        5.85      1.38 o 
   0  -4   9       10.32        9.21      1.09 o 
   1  -4   9        5.14        4.95      0.72 o 
   2  -4   9        3.96        5.93      1.27 o 
   3  -4   9        9.67        9.73      1.73 o 
   4  -4   9        3.11        2.85      1.05 o 
  -4  -3   9        5.49        3.40      1.37 o 
  -3  -3   9        8.05        7.30      1.51 o 
  -2  -3   9        1.46        0.99      1.08 o 
  -1  -3   9        2.29        3.75      0.99 o 
   0  -3   9       82.37       81.91      2.85 o 
   1  -3   9        9.09        9.43      0.74 o 
   2  -3   9       31.43       32.74      2.08 o 
   3  -3   9       16.76       12.57      1.48 o 
   4  -3   9       10.59       11.51      1.49 o 
   5  -3   9       11.79       12.31      1.45 o 
  -5  -2   9        0.03       -1.40      1.65 o 
  -4  -2   9        2.48        0.99      1.17 o 
  -3  -2   9        8.30        7.87      1.48 o 
  -2  -2   9        3.83        5.27      1.69 o 
  -1  -2   9       21.00       19.50      1.58 o 
   0  -2   9      230.16      237.89      4.53 o 
   1  -2   9      146.77      153.43      5.16 o 
   2  -2   9       55.37       55.59      3.20 o 
   3  -2   9       34.38       30.17      1.87 o 
   4  -2   9        1.20        1.47      0.88 o 
   5  -2   9       20.42       15.64      1.49 o 
   6  -2   9        1.52        0.59      0.81 o 
  -5  -1   9        0.05       -0.33      1.64 o 
  -4  -1   9        6.62        3.82      1.25 o 
  -3  -1   9       41.27       41.89      2.88 o 
  -2  -1   9       16.24       12.83      1.35 o 
  -1  -1   9       63.61       66.19      2.27 o 
   0  -1   9       96.81       95.48      4.59 o 
   1  -1   9      554.22      592.65     12.08 o 
   2  -1   9        0.20       -0.89      1.10 o 
   3  -1   9        1.36        1.41      1.28 o 
   4  -1   9       16.18       10.58      1.88 o 
   5  -1   9        1.19        0.09      0.74 o 
   6  -1   9        3.50        3.36      0.85 o 
  -5   0   9        0.85        0.40      1.88 o 
  -4   0   9       11.85       13.72      1.54 o 
  -3   0   9        7.60        6.63      1.17 o 
  -2   0   9        0.08        0.16      0.76 o 
  -1   0   9       40.52       35.41      2.72 o 
   0   0   9      120.33      115.08      2.73 o 
   1   0   9       27.73       36.69      2.47 o 
   2   0   9       30.63       23.45      3.39 o 
   3   0   9       30.29       32.99      3.92 o 
   4   0   9       35.00       27.02      3.76 o 
   5   0   9       61.02       56.46      5.72 o 
   6   0   9        8.23        7.04      0.95 o 
  -6   1   9        0.11        0.91      2.01 o 
  -5   1   9        1.88        1.11      2.21 o 
  -4   1   9        3.78        3.44      1.12 o 
  -3   1   9        1.40        2.63      0.94 o 
  -2   1   9       35.33       30.92      1.70 o 
  -1   1   9       37.48       40.26      1.79 o 
   0   1   9       12.13       15.08      1.07 o 
   1   1   9        6.16        6.11      2.54 o 
   2   1   9       23.23       19.60      1.78 o 
   3   1   9        1.10        0.16      2.02 o 
   4   1   9       17.23       15.74      1.34 o 
   5   1   9        6.40        6.59      1.86 o 
   6   1   9        0.00        0.51      1.47 o 
  -5   2   9        8.10        6.88      1.51 o 
  -4   2   9       29.79       28.16      1.66 o 
  -3   2   9        3.04        3.74      1.15 o 
  -2   2   9       37.56       37.36      4.67 o 
  -1   2   9       11.83       12.06      1.17 o 
   0   2   9       31.71       31.53      1.88 o 
   1   2   9       17.32       18.90      6.09 o 
   2   2   9        3.21        4.07      1.13 o 
   3   2   9        0.29       -0.02      0.72 o 
   4   2   9       12.82       14.14      1.69 o 
   5   2   9        0.07        0.42      0.71 o 
   6   2   9        4.60        2.69      0.84 o 
  -5   3   9       37.98       43.13      5.20 o 
  -4   3   9        9.42        8.63      1.36 o 
  -3   3   9        2.57        5.87      1.15 o 
  -2   3   9        8.17        4.81      1.37 o 
  -1   3   9       61.71       63.68      1.75 o 
   0   3   9        0.32       -0.41      0.55 o 
   1   3   9        4.75        5.41      1.12 o 
   2   3   9       28.11       27.08      1.83 o 
   3   3   9        6.92        7.36      1.14 o 
   4   3   9        0.03       -0.33      0.65 o 
   5   3   9       24.64       28.64      1.71 o 
   6   3   9        1.38        1.21      0.83 o 
  -5   4   9       18.36       15.02      2.46 o 
  -4   4   9       30.34       36.81      2.51 o 
  -3   4   9        0.13        1.15      0.94 o 
  -2   4   9        8.25        5.96      1.26 o 
  -1   4   9      107.98      112.72      2.41 o 
   0   4   9        1.05        0.48      0.52 o 
   1   4   9      220.65      217.82      4.20 o 
   2   4   9       14.02       14.12      1.25 o 
   3   4   9       82.19       85.43      2.85 o 
   4   4   9       20.26       22.26      1.67 o 
   5   4   9       31.20       35.45      2.27 o 
   6   4   9       31.20       30.95      2.08 o 
  -4   5   9        1.89        2.95      1.25 o 
  -3   5   9        0.74        2.86      1.13 o 
  -2   5   9        2.31        4.55      1.59 o 
  -1   5   9        1.36       -0.01      0.79 o 
   0   5   9        3.38        5.67      0.78 o 
   1   5   9       82.84       77.50      2.47 o 
   2   5   9      107.04      112.68      4.07 o 
   3   5   9       50.98       51.21      2.08 o 
   4   5   9       10.79       12.01      1.43 o 
   5   5   9       51.41       59.70      2.84 o 
  -4   6   9        3.06        3.84      1.40 o 
  -3   6   9        0.27        1.73      1.14 o 
  -2   6   9        1.15        2.27      1.09 o 
  -1   6   9        3.49        3.87      1.06 o 
   0   6   9        0.84        1.42      0.92 o 
   1   6   9        8.19        5.91      1.23 o 
   2   6   9        5.61        4.37      1.09 o 
   3   6   9        0.73        1.24      1.00 o 
   4   6   9        0.70        0.01      1.58 o 
   5   6   9        1.32        0.88      1.07 o 
  -3   7   9        1.79        1.16      1.19 o 
  -2   7   9        0.08       -0.66      0.97 o 
  -1   7   9        5.06        5.53      1.22 o 
   0   7   9        4.81        5.00      1.69 o 
   1   7   9        1.21       -0.40      0.91 o 
   2   7   9        1.85        1.47      1.32 o 
   3   7   9        0.00       -0.82      0.92 o 
   0   8   9        3.67        1.05      1.55 o 
   1   8   9        2.35       -0.53      1.56 o 
   0  -5  10        3.02        3.30      2.05 o 
   1  -5  10        3.64        4.05      1.46 o 
  -2  -4  10        3.56        3.82      1.38 o 
  -1  -4  10        0.16       -0.79      1.01 o 
   0  -4  10        0.44        0.83      0.75 o 
   1  -4  10        6.68        8.10      1.52 o 
   2  -4  10        2.73        2.59      1.19 o 
   3  -4  10        1.29       -0.30      0.98 o 
  -3  -3  10        0.00       -0.84      1.96 o 
  -2  -3  10        1.97        2.83      1.25 o 
  -1  -3  10        2.92        3.50      1.07 o 
   0  -3  10       15.10       16.02      1.23 o 
   1  -3  10        8.17        9.49      1.48 o 
   2  -3  10       32.60       31.15      2.16 o 
   3  -3  10       27.83       29.75      2.08 o 
   4  -3  10       26.78       24.34      2.78 o 
  -4  -2  10        3.96        3.91      1.40 o 
  -3  -2  10        2.89        1.01      1.66 o 
  -2  -2  10        1.33        1.39      0.99 o 
  -1  -2  10       21.95       26.37      2.34 o 
   0  -2  10        0.44       -1.38      0.92 o 
   1  -2  10       19.70       20.95      2.37 o 
   2  -2  10       16.78       13.97      2.19 o 
   3  -2  10       28.56       34.90      2.93 o 
   4  -2  10        4.43        3.46      1.07 o 
   5  -2  10       16.96       19.65      1.91 o 
  -4  -1  10        8.21        9.67      1.64 o 
  -3  -1  10        6.81        6.65      3.16 o 
  -2  -1  10       13.18       10.95      1.57 o 
  -1  -1  10       13.26       13.39      1.36 o 
   0  -1  10       23.89       23.94      2.54 o 
   1  -1  10       15.54       14.58      2.06 o 
   2  -1  10       13.82       14.27      3.14 o 
   3  -1  10       17.86       19.07      3.51 o 
   4  -1  10       11.40        6.08      2.81 o 
   5  -1  10        0.08        0.02      0.84 o 
  -5   0  10        0.89        0.98      1.96 o 
  -4   0  10        0.06       -0.16      0.94 o 
  -3   0  10       34.08       33.96      2.01 o 
  -2   0  10        0.79       -0.48      1.64 o 
  -1   0  10        0.17        0.26      0.73 o 
   0   0  10      127.95      131.02      3.52 o 
   1   0  10       98.54      103.10      6.48 o 
   2   0  10        2.51        1.56      2.02 o 
   3   0  10        0.00       -1.07      1.81 o 
   4   0  10       24.80       19.14      3.61 o 
   5   0  10        0.04        0.54      2.09 o 
   6   0  10       15.67       13.95      1.30 o 
  -5   1  10        2.84        2.60      2.42 o 
  -4   1  10        4.28        2.35      1.08 o 
  -3   1  10        3.28        1.23      2.13 o 
  -2   1  10       29.90       28.02      2.09 o 
  -1   1  10        5.09        4.44      1.16 o 
   0   1  10        5.52        4.95      0.84 o 
   1   1  10      178.12      182.27      5.43 o 
   2   1  10        3.53        1.65      2.35 o 
   3   1  10        0.03        0.27      0.92 o 
   4   1  10       29.27       25.60      3.11 o 
   5   1  10        2.44        2.07      1.54 o 
   6   1  10        2.90        2.56      1.74 o 
  -5   2  10        0.02       -1.36      2.34 o 
  -4   2  10        5.33        5.07      1.52 o 
  -3   2  10        1.89        3.03      1.27 o 
  -2   2  10       13.64        7.99      1.48 o 
  -1   2  10        0.43        0.18      0.71 o 
   0   2  10       38.01       41.45      1.84 o 
   1   2  10        4.51        2.11      1.10 o 
   2   2  10       40.42       42.77      2.60 o 
   3   2  10       13.80       16.63      1.54 o 
   4   2  10        0.69       -0.38      0.78 o 
   5   2  10        0.09        0.77      0.76 o 
   6   2  10        0.34        1.90      1.67 o 
  -5   3  10        2.00        2.25      3.03 o 
  -4   3  10        0.84        0.58      1.30 o 
  -3   3  10        0.33       -0.17      1.59 o 
  -2   3  10        4.64        3.32      2.09 o 
  -1   3  10        1.13        1.17      0.69 o 
   0   3  10        6.41        7.08      0.86 o 
   1   3  10       11.29       10.96      1.42 o 
   2   3  10        1.17        1.27      0.92 o 
   3   3  10       10.54       14.13      2.24 o 
   4   3  10        0.13       -0.31      0.96 o 
   5   3  10       17.76       18.77      2.66 o 
  -4   4  10       16.00       16.41      1.78 o 
  -3   4  10        6.69        8.46      2.71 o 
  -2   4  10       19.77       20.67      2.75 o 
  -1   4  10        7.45        7.19      1.05 o 
   0   4  10        8.46        8.60      0.96 o 
   1   4  10       10.70       12.67      1.55 o 
   2   4  10        0.35        0.46      0.89 o 
   3   4  10       48.55       51.41      3.28 o 
   4   4  10        0.02       -0.40      0.78 o 
   5   4  10       13.01       12.08      3.28 o 
  -4   5  10        3.71        4.17      1.38 o 
  -3   5  10        0.63        0.71      0.99 o 
  -2   5  10        0.75        1.39      1.01 o 
  -1   5  10       12.12       10.46      1.29 o 
   0   5  10        2.06        0.51      0.62 o 
   1   5  10        5.33        5.58      1.05 o 
   2   5  10       13.95       11.58      1.69 o 
   3   5  10       18.64       19.51      1.84 o 
   4   5  10        7.87        6.56      2.10 o 
   5   5  10       74.57       73.05      3.45 o 
  -3   6  10        0.06        1.26      1.18 o 
  -2   6  10       11.75       12.80      1.59 o 
  -1   6  10        0.13        0.98      0.93 o 
   0   6  10        2.64        3.82      1.11 o 
   1   6  10        2.57        2.14      0.94 o 
   2   6  10        3.55        3.61      1.31 o 
   3   6  10        7.62        6.43      2.08 o 
   4   6  10       10.39        8.26      1.93 o 
  -1   7  10        0.38       -1.06      0.94 o 
   0   7  10        0.00       -0.72      1.27 o 
   1   7  10        2.29        1.47      1.29 o 
   2   7  10        0.07       -1.20      0.87 o 
   0  -4  11       13.32       21.42      1.60 o 
  -2  -3  11        0.32       -1.36      1.01 o 
  -1  -3  11        2.97        6.35      1.23 o 
   0  -3  11        0.01       -0.36      0.86 o 
   1  -3  11        3.06        4.30      1.27 o 
   2  -3  11        8.49        9.78      1.60 o 
   3  -3  11        0.45        0.19      1.03 o 
  -3  -2  11        0.35        1.08      1.24 o 
  -2  -2  11        2.79        2.16      1.03 o 
  -1  -2  11        0.31        1.15      0.95 o 
   0  -2  11        0.38        1.34      0.84 o 
   1  -2  11       22.86       24.60      2.69 o 
   2  -2  11        0.24       -1.50      1.38 o 
   3  -2  11       18.95       16.41      3.94 o 
   4  -2  11        3.19        0.01      1.57 o 
  -3  -1  11        0.02        0.25      1.07 o 
  -2  -1  11        2.00        0.41      1.22 o 
  -1  -1  11        0.01       -0.14      0.84 o 
   0  -1  11        0.01        0.03      1.19 o 
   1  -1  11       25.43       24.35      3.97 o 
   2  -1  11        0.20        0.02      2.17 o 
   3  -1  11       37.14       43.95      5.04 o 
   4  -1  11        4.77        7.26      2.94 o 
  -4   0  11        1.17        0.81      1.17 o 
  -3   0  11        6.19       10.31      1.76 o 
  -2   0  11        0.03        0.20      1.07 o 
  -1   0  11        2.51        2.70      1.10 o 
   0   0  11       49.81       49.57      6.93 o 
   1   0  11        4.04        4.61      2.47 o 
   2   0  11        4.17        1.10      2.15 o 
   3   0  11        5.71        3.97      2.51 o 
   4   0  11        2.37        5.55      2.52 o 
   5   0  11        1.49        0.72      2.28 o 
  -4   1  11        0.78        0.94      1.31 o 
  -3   1  11        5.98        4.36      1.77 o 
  -2   1  11        5.82        6.61      3.08 o 
  -1   1  11       10.97       10.64      2.24 o 
   0   1  11       92.51       94.09      2.88 o 
   2   1  11       14.12       14.25      3.38 o 
   3   1  11       22.86       22.83      3.93 o 
   4   1  11       35.15       31.64      3.14 o 
   5   1  11        3.57        3.00      1.72 o 
  -4   2  11        0.10       -1.71      3.15 o 
  -3   2  11        1.78       -1.20      1.07 o 
  -2   2  11        0.97        1.50      1.22 o 
  -1   2  11        7.63        5.38      1.48 o 
   0   2  11       67.89       67.85      2.39 o 
   1   2  11        0.60        0.30      1.08 o 
   2   2  11       50.37       57.47      3.11 o 
   3   2  11        0.39        1.23      1.06 o 
   4   2  11        0.10        0.42      0.85 o 
   5   2  11        9.82        9.50      1.34 o 
  -4   3  11        1.11       -0.40      1.66 o 
  -3   3  11        2.25       -0.82      1.17 o 
  -2   3  11        0.02       -0.13      2.30 o 
  -1   3  11        0.00        0.50      0.74 o 
   0   3  11        0.19        0.64      0.67 o 
   1   3  11        0.00        0.64      0.97 o 
   2   3  11        0.17       -0.52      0.83 o 
   3   3  11       21.82       26.87      2.02 o 
   4   3  11        7.11        6.25      1.24 o 
   5   3  11        5.89        6.76      1.27 o 
  -3   4  11        2.98        3.23      1.50 o 
  -2   4  11        1.73        2.27      1.27 o 
  -1   4  11        3.22        5.94      1.29 o 
   0   4  11        1.11        0.48      0.94 o 
   1   4  11        0.27        1.36      0.98 o 
   2   4  11        2.24        1.77      1.04 o 
   3   4  11       13.78       12.34      1.61 o 
   4   4  11        4.69        6.39      1.29 o 
  -3   5  11        1.51        3.57      1.61 o 
  -2   5  11        7.28        7.53      2.42 o 
  -1   5  11        6.19        8.34      1.49 o 
   0   5  11        3.69        5.08      1.31 o 
   1   5  11        1.30        2.20      1.23 o 
   2   5  11        4.38        5.78      1.36 o 
   3   5  11       12.89       13.35      2.44 o 
   4   5  11        1.12        0.19      1.31 o 
  -1   6  11        3.70        3.04      1.84 o 
   0   6  11        0.50       -1.04      2.20 o 
   1   6  11       12.93       12.55      1.75 o 
   2   6  11        7.65        7.91      1.52 o 
   3   6  11        1.57        1.88      1.11 o 
  -1  -2  12        0.02        0.92      1.01 o 
   0  -2  12        0.62        2.10      1.60 o 
   1  -2  12        0.01        2.87      2.61 o 
   2  -2  12        2.57        4.76      2.99 o 
  -2  -1  12        0.01       -0.03      1.87 o 
  -1  -1  12        0.63        1.50      1.11 o 
   0  -1  12        0.21        0.07      0.79 o 
   1  -1  12       12.38       13.61      3.67 o 
   2  -1  12        2.55        4.81      2.82 o 
   3  -1  12        4.68        7.58      2.93 o 
  -3   0  12        3.87        2.77      4.01 o 
  -2   0  12        0.10        1.53      1.19 o 
  -1   0  12        6.17        7.74      1.73 o 
   0   0  12        3.74        2.03      1.21 o 
   1   0  12        0.68        0.28      2.27 o 
   2   0  12        0.35       -1.86      1.99 o 
   3   0  12        1.73        1.74      2.40 o 
   4   0  12        0.54       -0.80      2.15 o 
  -3   1  12        3.56        4.15      1.51 o 
  -2   1  12       14.57       11.97      1.79 o 
  -1   1  12        0.05        0.65      1.06 o 
   0   1  12        4.56        5.27      2.49 o 
   1   1  12       20.77       20.99      4.04 o 
   2   1  12       18.62       16.75      3.68 o 
   3   1  12        1.55        0.16      2.24 o 
   4   1  12        0.63        1.85      1.64 o 
  -3   2  12       11.42       11.54      2.62 o 
  -2   2  12        1.02        1.38      1.93 o 
  -1   2  12        0.06        1.33      1.42 o 
   0   2  12       36.95       39.95      1.89 o 
   1   2  12       27.67       27.67      3.63 o 
   2   2  12        0.28        1.05      1.16 o 
   3   2  12        4.88        4.33      1.22 o 
   4   2  12       22.36       25.70      2.12 o 
  -3   3  12        0.06       -0.15      1.58 o 
  -2   3  12        0.80        2.42      1.32 o 
  -1   3  12        4.34        4.51      1.13 o 
   0   3  12        5.52        3.22      0.89 o 
   1   3  12       26.67       28.59      2.26 o 
   2   3  12        1.66        1.68      1.27 o 
   3   3  12        0.80       -0.02      0.97 o 
   4   3  12        2.92        2.87      2.38 o 
  -2   4  12        0.74        1.14      1.31 o 
  -1   4  12        1.86        3.66      1.27 o 
   0   4  12        2.27        1.12      1.16 o 
   1   4  12        2.05        3.11      1.23 o 
   2   4  12        0.74        0.27      1.21 o 
   3   4  12        0.65        0.59      1.29 o 
  -1   5  12        0.15        0.80      1.16 o 
   0   5  12        2.60        2.47      1.22 o 
   1   5  12        0.37        0.77      1.07 o 
   2   5  12        2.41        2.62      1.19 o 
   0   0  13        1.00        0.85      2.71 o 
   1   0  13        4.70       10.00      3.41 o 
  -1   1  13        0.01        1.78      1.83 o 
   0   1  13        1.49       -0.91      2.41 o 
   1   1  13        1.88        3.62      2.78 o 
   2   1  13        1.60        0.72      2.48 o 
  -1   2  13        0.43        3.24      1.24 o 
   0   2  13       34.18       22.23      4.35 o 
   1   2  13        1.95        2.89      1.64 o 
   2   2  13        5.05        2.16      1.33 o 
  -1   3  13        2.43        3.25      1.26 o 
   0   3  13        7.88        9.89      2.19 o 
   1   3  13       73.03       92.00      4.43 o 
   2   3  13        0.13       -0.28      1.01 o 
                                                 
